# Supplementary material for: Gut microbiota composition as a candidate risk factor for dimethyl fumarate-induced lymphopenia in multiple sclerosis
Source: Gut Microbes. 2022 Nov 18;14(1):2147055. doi: 10.1080/19490976.2022.2147055 (PMC9677991; doi:10.1080/19490976.2022.2147055)
Supplement: Supplemental Material [file KGMI_A_2147055_SM2108.zip]

Archive with 8 entries (8 files):
- eFigure1.tiff
- eFigure2.tiff
- eTable_1.xlsx
- eTable_2.xlsx
- eTable_3.xlsx
- eTable_4.xlsx
- eTable_5.xlsx
- eTable_6.xlsx
