# Supplementary material for: Gut microbiota composition as a candidate risk factor for dimethyl fumarate-induced lymphopenia in multiple sclerosis
Source: Gut Microbes. 2022 Nov 18;14(1):2147055. doi: 10.1080/19490976.2022.2147055 (PMC9677991; doi:10.1080/19490976.2022.2147055)
Supplement: Supplemental Material [file KGMI_A_2147055_SM2108.zip › eTable_1.xlsx]

## Sheet: eTable 1
	eTable 1. Deseq table for volcano plot (Fig. 1E)
	species	baseMean	log2FoldChange	lfcSE	stat	pvalue	padj	psign	diffexpressed
	Lactobacillus_pentosus	8.42896	4.51493	1.10679	4.07931	4.51691e-05	0.0115442	*	UP
	Coprococcus_eutactus	82.0307	-4.51518	1.10965	-4.069	4.72155e-05	0.0115442	*	DOWN
	Enterococcus_gilvus	96.5394	-4.21989	1.15476	-3.65434	0.000257844	0.0420286	*	DOWN
	GWF2-39-127_sp003242895	19.418	-2.03657	0.599035	-3.39976	0.000674448	0.0824513	ns	DOWN
	RC9_sp002438635	20.2969	-7.10426	2.15985	-3.28924	0.00100458	0.0982483	ns	DOWN
	RC9_sp001915575	10.4334	-7.21127	2.22914	-3.235	0.00121643	0.0991388	ns	DOWN
	Blastococcus_sp900102115	8.90641	-2.17691	0.699066	-3.11402	0.00184555	0.128925	ns	DOWN
	Veillonella_atypica	14.8887	2.68746	0.917103	2.93038	0.00338545	0.137957	ns	UP
	Streptococcus_sp000187445	1103.69	1.64618	0.557926	2.95053	0.00317227	0.137957	ns	UP
	Clostridium_saudiense	560.707	2.29883	0.775921	2.96271	0.00304945	0.137957	ns	UP
	Akkermansia_muciniphila	1967.51	-2.04975	0.693462	-2.95582	0.0031184	0.137957	ns	DOWN
	Streptococcus_salivarius	320.688	1.86447	0.632936	2.94575	0.00322174	0.137957	ns	UP
	Streptococcus_anginosus	9.91438	2.30639	0.80172	2.8768	0.00401732	0.151113	ns	UP
	Bacteroides_pectinophilus	16.6373	2.0018	0.739613	2.70655	0.00679857	0.20882	ns	UP
	Chryseobacterium_antarcticum	9.36797	-1.69252	0.621824	-2.72186	0.00649148	0.20882	ns	DOWN
	unclassified_Eubacterium	29.346	1.55055	0.573239	2.7049	0.00683255	0.20882	ns	UP
	Enterococcus_faecium	32.218	-2.83229	1.07281	-2.64007	0.00828896	0.23167	ns	DOWN
	Prevotella_lascolaii	35.1764	3.90941	1.48623	2.63043	0.00852774	0.23167	ns	UP
	Prevotella_bivia	2.10452	3.59167	1.42283	2.52432	0.0115924	0.283434	ns	UP
	UBA1394_sp900066845	236.816	2.60623	1.02835	2.53439	0.0112644	0.283434	ns	UP
	Enterococcus_durans	465.786	-2.3611	0.972933	-2.42679	0.0152331	0.298425	ns	DOWN
	Bifidobacterium_dentium	11.7522	4.13125	1.6983	2.43258	0.0149917	0.298425	ns	UP
	Absiella_innocuum	10.6646	-1.59453	0.651168	-2.44872	0.0143365	0.298425	ns	DOWN
	Arctic96AD-7_sp002685535	16.1244	2.10109	0.851935	2.46626	0.0136533	0.298425	ns	UP
	unclassified_Bacteroidia	23.1043	1.8407	0.758669	2.42622	0.0152569	0.298425	ns	UP
	Clostridium_leptum	277.684	1.38507	0.580252	2.38701	0.016986	0.319468	ns	UP
	Clostridium_disporicum	552.457	-2.06484	0.887387	-2.32688	0.0199717	0.361709	ns	DOWN
	unclassified_Actinobacteria	6.63331	-1.63267	0.717998	-2.27393	0.0229705	0.401163	ns	DOWN
	Streptococcus_mitis	4.98904	1.58118	0.711038	2.22376	0.0261645	0.414266	ns	UP
	Streptococcus_peroris	45.2906	1.84385	0.829698	2.22231	0.0262623	0.414266	ns	UP
	Bifidobacterium_gallinarum	3.68764	-4.60078	2.06026	-2.23311	0.025542	0.414266	ns	DOWN
	Bifidobacterium_bifidum	317.121	-2.66954	1.23598	-2.15985	0.0307843	0.430101	ns	DOWN
	Mogibacterium_pumilum	3.22447	-3.41345	1.57	-2.17417	0.0296926	0.430101	ns	DOWN
	Acetitomaculum_ruminis	3.3715	-4.59171	2.09171	-2.19519	0.0281499	0.430101	ns	DOWN
	Prevotella_sp002933775	32.9037	1.81365	0.835975	2.1695	0.0300448	0.430101	ns	UP
	Faecalicatena_fissicatena	2.90596	-1.67842	0.782307	-2.14548	0.0319145	0.433505	ns	DOWN
	Parabacteroides_goldsteinii	2.73565	-3.85696	1.83092	-2.10657	0.0351552	0.451169	ns	DOWN
	Romboutsia_timonensis	3120.43	-1.36373	0.645046	-2.11415	0.0345023	0.451169	ns	DOWN
	unclassified_Butyrivibrio	5.86043	1.36897	0.652784	2.09712	0.0359828	0.451169	ns	UP
	Streptococcus_sp001556435	154.658	1.24906	0.602572	2.07288	0.0381831	0.466788	ns	UP
	Bacteroides_coprocola	603.633	-2.15448	1.06757	-2.01811	0.0435798	0.507393	ns	DOWN
	unclassified_Bacilli	11.2028	-1.22143	0.603152	-2.02507	0.0428601	0.507393	ns	DOWN
	Actinomyces_graevenitzii	2.73951	2.85163	1.43528	1.98682	0.0469426	0.521703	ns	UP
	Hydrogenovibrio_sp002779995	11.2011	-1.26039	0.6334	-1.98988	0.0466038	0.521703	ns	DOWN
	DTU053_sp001512765	6.96377	-3.32814	1.72174	-1.93301	0.0532346	0.578482	ns	DOWN
	Streptococcus_sanguinis	4.30854	1.42468	0.745376	1.91136	0.0559583	0.584556	ns	UP
	Lactobacillus_satsumensis	3.98801	-5.37487	2.81465	-1.9096	0.0561844	0.584556	ns	DOWN
	unclassified_Paraburkholderia	6.61944	-1.25016	0.661072	-1.89111	0.0586094	0.597084	ns	DOWN
	Granulicatella_maltaromaticum	11.1103	-1.62472	0.875483	-1.8558	0.0634821	0.620855	ns	DOWN
	XBD2001_sp900116395	3.50471	-2.18146	1.17429	-1.8577	0.0632123	0.620855	ns	DOWN
	Anaerotignum_sp001304995	10.6293	1.99235	1.08414	1.83773	0.0661029	0.625198	ns	UP
	Hungatella_indolis	3.06259	1.42452	0.77624	1.83515	0.0664832	0.625198	ns	UP
	Eubacterium_cellulosolvens	37.8356	0.962942	0.52982	1.81749	0.0691423	0.626122	ns	UP
	unclassified_Hungatella	22.119	1.18746	0.653037	1.81837	0.0690084	0.626122	ns	UP
	Lactobacillus_sakei	7.59745	3.63033	2.0469	1.77357	0.0761338	0.664396	ns	UP
	Finegoldia_magna	1.5372	2.84347	1.61039	1.76571	0.0774449	0.664396	ns	UP
	Fervidobacterium_nodosum	8.6805	-0.995473	0.560815	-1.77505	0.0758899	0.664396	ns	DOWN
	Roseburia_hominis	371.492	0.961073	0.553804	1.7354	0.0826696	0.69699	ns	UP
	Intestinimonas_butyriciproducens	365.734	0.942696	0.558575	1.68768	0.0914729	0.709395	ns	UP
	Alistipes_indistinctus	46.041	-1.25359	0.744542	-1.68371	0.0922386	0.709395	ns	DOWN
	Anaerotruncus_colihominis	22.0134	1.21942	0.725598	1.68058	0.0928451	0.709395	ns	UP
	Ruminococcus_sp900100595	67.1892	-2.12704	1.26314	-1.68394	0.092194	0.709395	ns	DOWN
	Pauljensenia_sp000185285	4.84847	1.29972	0.75722	1.71643	0.0860828	0.709395	ns	UP
	Rothia_mucilaginosa	6.15744	1.68489	0.986796	1.70744	0.0877405	0.709395	ns	UP
	Alistipes_onderdonkii	2148.04	1.47337	0.896371	1.64371	0.100236	0.731576	ns	UP
	Terrisporobacter_othiniensis	87.1203	-1.24813	0.758653	-1.64519	0.0999308	0.731576	ns	DOWN
	Arachidicoccus_rhizosphaerae	3.17195	1.36598	0.825363	1.655	0.0979242	0.731576	ns	UP
	Anaeromassilibacillus_senegalensis	7.37343	-1.38765	0.863586	-1.60685	0.108087	0.777274	ns	DOWN
	Holdemania_massiliensis	1.9809	-2.1128	1.3375	-1.57966	0.114185	0.796913	ns	DOWN
	Erysipelatoclostridium_sp000752095	2429.73	-1.17168	0.73968	-1.58404	0.113185	0.796913	ns	DOWN
	Agathobaculum_butyriciproducens	802.252	-0.681194	0.434976	-1.56605	0.117337	0.796913	ns	DOWN
	Clostridium_sp001304855	16.484	1.22651	0.779853	1.57274	0.115778	0.796913	ns	UP
	Enterococcus_hermanniensis	7.47791	-3.24306	2.1124	-1.53525	0.124723	0.806605	ns	DOWN
	Solobacterium_sp000701725	2.05733	4.51672	2.93311	1.53991	0.123583	0.806605	ns	UP
	Bacteroides_nordii	25.5377	1.01264	0.660709	1.53265	0.125362	0.806605	ns	UP
	Eubacterium_sp000687695	78.6523	0.985053	0.639643	1.54	0.123559	0.806605	ns	UP
	Bifidobacterium_adolescentis	4590.75	-1.43507	0.961573	-1.49242	0.135588	0.818551	ns	DOWN
	Butyrivibrio_crossotus	7.41449	-2.65043	1.76497	-1.50168	0.133179	0.818551	ns	DOWN
	CAG-306_sp000980375	4.33386	-2.45624	1.63124	-1.50575	0.132132	0.818551	ns	DOWN
	Lawsonibacter_sp002160305	940.058	-1.06334	0.710445	-1.49672	0.134467	0.818551	ns	DOWN
	GWA1-54-12_sp001779505	12.2268	-1.44369	0.951039	-1.51801	0.129012	0.818551	ns	DOWN
	Streptococcus_sp000259505	2.28262	2.03878	1.42119	1.43455	0.151414	0.827186	ns	UP
	Dialister_sp900343095	4.50706	-1.87851	1.33177	-1.41053	0.158383	0.827186	ns	DOWN
	Lactobacillus_paracasei	19.1505	-1.33165	0.917535	-1.45134	0.146686	0.827186	ns	DOWN
	Streptococcus_suis	2.49891	-1.37049	0.968995	-1.41434	0.157261	0.827186	ns	DOWN
	Lactobacillus_equicursoris	6.32313	1.59167	1.13884	1.39762	0.162227	0.827186	ns	UP
	Streptococcus_parasanguinis	145.296	0.866825	0.6611	1.31119	0.189795	0.827186	ns	UP
	Bacteroides_ovatus	635.605	0.900729	0.688619	1.30802	0.190866	0.827186	ns	UP
	Clostridium_symbiosum	11.3291	1.25933	0.8605	1.46349	0.143335	0.827186	ns	UP
	Blautia_sp000285855	5211.66	-0.780504	0.551368	-1.41558	0.1569	0.827186	ns	DOWN
	Clostridium_asparagiforme	17.3855	0.857583	0.626547	1.36874	0.171079	0.827186	ns	UP
	Bacteroides_stercoris	49.1034	0.957288	0.696194	1.37503	0.169122	0.827186	ns	UP
	Bacteroides_clarus	124.128	1.21504	0.913814	1.32963	0.183639	0.827186	ns	UP
	Cellulosilyticum_ruminicola	2.17927	-2.96572	2.18893	-1.35487	0.175459	0.827186	ns	DOWN
	Olsenella_sp000752675	25.7494	-2.55994	1.81174	-1.41297	0.157663	0.827186	ns	DOWN
	Eggerthella_lenta	31.5667	-0.911196	0.688986	-1.32252	0.185996	0.827186	ns	DOWN
	Alistipes_senegalensis	2.84082	-2.56821	1.8926	-1.35698	0.174789	0.827186	ns	DOWN
	Streptococcus_sobrinus	1.71737	2.61398	1.96558	1.32988	0.183558	0.827186	ns	UP
	Haemophilus_parainfluenzae	6.14245	1.38062	1.02854	1.34232	0.179493	0.827186	ns	UP
	Papillibacter_cinnamivorans	17.543	-1.30275	0.99608	-1.30788	0.190915	0.827186	ns	DOWN
	UBA1191_sp900066305	165.187	-0.337961	0.257799	-1.31095	0.189876	0.827186	ns	DOWN
	Prevotellamassilia_timonensis	94.9454	2.21612	1.68196	1.31758	0.187644	0.827186	ns	UP
	Blautia_sp003287895	17.4817	1.71898	1.25693	1.36761	0.171436	0.827186	ns	UP
	Oscillibacter_sp000403435	167.966	-0.700446	0.535843	-1.30719	0.191149	0.827186	ns	DOWN
	Veillonella_sp002959755	2.85708	1.00391	0.757765	1.32483	0.185227	0.827186	ns	UP
	Bacteroides_caecimuris	239.616	0.975746	0.728691	1.33904	0.180558	0.827186	ns	UP
	Citrobacter_freundii	1.75895	2.89334	2.2003	1.31498	0.188518	0.827186	ns	UP
	Robinsoniella_peoriensis	48.0092	-1.43988	1.04073	-1.38353	0.166501	0.827186	ns	DOWN
	992a_sp001940245	1.79025	1.57972	1.11857	1.41226	0.157872	0.827186	ns	UP
	Bifidobacterium_animalis	2.6943	-1.84756	1.25406	-1.47326	0.14068	0.827186	ns	DOWN
	unclassified_Rs-D84	3.44655	-1.2694	0.940623	-1.34953	0.177168	0.827186	ns	DOWN
	unclassified_Oscillospirales	28.2005	1.19639	0.90048	1.32861	0.183976	0.827186	ns	UP
	Bacteroides_mediterraneensis	2.39504	-3.40787	2.42063	-1.40784	0.159177	0.827186	ns	DOWN
	Tyzzerella_sp000411335	23.3998	1.53318	1.18878	1.28971	0.197152	0.831099	ns	UP
	Prevotella_sp003043945	4.04944	-3.78936	2.91788	-1.29867	0.194058	0.831099	ns	DOWN
	QS-4-48-99_sp003021505	1.79929	-1.10089	0.851821	-1.2924	0.19622	0.831099	ns	DOWN
	Tidjanibacter_inops	573.065	-1.26599	0.998504	-1.26789	0.204839	0.853174	ns	DOWN
	Parabacteroides_merdae	2019.4	0.755618	0.597336	1.26498	0.205878	0.853174	ns	UP
	Enterococcus_faecalis	147.199	-0.770528	1.08198	-0.712144	0.476376	0.879908	ns	DOWN
	Enterococcus_massiliensis	6.73102	-1.15529	1.53621	-0.75204	0.452027	0.879908	ns	DOWN
	CAG-302_sp002375205	23.1793	1.16415	1.34345	0.866537	0.386196	0.879908	ns	UP
	Phascolarctobacterium_faecium	336.149	-1.04046	1.18706	-0.876501	0.380758	0.879908	ns	DOWN
	Phascolarctobacterium_succinatutens	1505.66	1.30579	1.12461	1.1611	0.245599	0.879908	ns	UP
	Gemella_haemolysans	5.79021	0.858253	1.19261	0.719645	0.471743	0.879908	ns	UP
	unclassified_Firmicutes	416.601	-0.474834	0.666942	-0.711957	0.476491	0.879908	ns	DOWN
	Streptococcus_sp000220065	2.98825	-0.791968	1.09505	-0.723225	0.469541	0.879908	ns	DOWN
	Enterococcus_saccharolyticus	4.13828	-1.61162	1.5249	-1.05686	0.290573	0.879908	ns	DOWN
	Alistipes_obesi	230.268	0.648039	0.749989	0.864065	0.387552	0.879908	ns	UP
	Parasutterella_excrementihominis	131.183	0.858574	0.960482	0.8939	0.371376	0.879908	ns	UP
	Dorea_sp000509125	4.0328	1.0153	0.924429	1.0983	0.272075	0.879908	ns	UP
	Traorella_massiliensis	3.62902	-1.12359	1.29298	-0.868992	0.384852	0.879908	ns	DOWN
	Holdemania_sp900120005	10.6941	0.76936	0.904422	0.850664	0.394956	0.879908	ns	UP
	CAG-45_sp900066395	205.332	-0.727112	0.852235	-0.853183	0.393558	0.879908	ns	DOWN
	Dorea_sp000403455	661.655	1.19208	1.19975	0.993604	0.320415	0.879908	ns	UP
	Duodenibacillus_massiliensis	52.4391	1.05554	1.25224	0.842921	0.399272	0.879908	ns	UP
	Dorea_longicatena	4364.36	-0.375136	0.526069	-0.713092	0.475789	0.879908	ns	DOWN
	CAG-180_sp900315985	1117.4	0.793527	0.823958	0.963068	0.335513	0.879908	ns	UP
	Bifidobacterium_breve	2.45581	1.09594	1.12417	0.974893	0.329614	0.879908	ns	UP
	Bifidobacterium_infantis	864.973	0.925212	0.9046	1.02279	0.306409	0.879908	ns	UP
	Sellimonas_intestinalis	27.109	-1.14713	1.04963	-1.09289	0.274442	0.879908	ns	DOWN
	Ruminococcus_albus	3.88839	0.895681	1.11549	0.802949	0.422004	0.879908	ns	UP
	Blautia_sp900066205	2919.49	0.515885	0.504554	1.02246	0.306565	0.879908	ns	UP
	Oxalobacter_formigenes	18.4406	-0.928188	1.1769	-0.788672	0.430304	0.879908	ns	DOWN
	Parabacteroides_johnsonii	46.1614	0.692858	0.932097	0.743333	0.45728	0.879908	ns	UP
	Oscillibacter_sp900066435	785.449	0.445435	0.522367	0.852723	0.393813	0.879908	ns	UP
	Monoglobus_pectinilyticus	43.6442	-0.861177	0.843253	-1.02126	0.307133	0.879908	ns	DOWN
	Faecalicatena_sp001487105	2.57064	-1.2796	1.17047	-1.09324	0.274289	0.879908	ns	DOWN
	Marvinbryantia_sp900066075	20.7682	-1.20964	1.47289	-0.821269	0.411493	0.879908	ns	DOWN
	Blautia_sp900066505	103.091	-0.614397	0.707278	-0.868678	0.385023	0.879908	ns	DOWN
	Faecalicatena_sp900066545	91.6376	-0.637521	0.643935	-0.99004	0.322155	0.879908	ns	DOWN
	Blautia_sp900066335	13983.3	0.401459	0.453766	0.884725	0.376305	0.879908	ns	UP
	Alistipes_sp900240235	56.1087	1.12601	1.08342	1.03931	0.298659	0.879908	ns	UP
	Angelakisella_massiliensis	489.932	-0.965926	0.802976	-1.20293	0.229002	0.879908	ns	DOWN
	unclassified_Lawsonibacter	46.5559	-0.823068	1.08932	-0.755582	0.4499	0.879908	ns	DOWN
	Bacteroides_eggerthii	80.2524	-0.721864	0.738204	-0.977865	0.328141	0.879908	ns	DOWN
	Anaerotruncus_rubiinfantis	4.32582	0.800151	0.713327	1.12172	0.261983	0.879908	ns	UP
	Dorea_sp002160985	1.50277	-1.16015	1.16225	-0.998196	0.318184	0.879908	ns	DOWN
	Bacteroides_intestinalis	80.0403	-0.916377	0.892118	-1.02719	0.30433	0.879908	ns	DOWN
	Alistipes_shahii	192.862	0.787723	0.799855	0.984832	0.324707	0.879908	ns	UP
	UC5-1-2E3_sp001304875	163.76	0.50601	0.53993	0.937178	0.348667	0.879908	ns	UP
	Bacteroides_bouchesdurhonensis	5.95264	1.82266	1.95606	0.931802	0.351439	0.879908	ns	UP
	Butyricicoccus_porcorum	1.55005	-0.86588	1.20106	-0.720932	0.470951	0.879908	ns	DOWN
	CAG-196_sp002102975	64.9741	-0.862414	0.985301	-0.87528	0.381421	0.879908	ns	DOWN
	Escherichia_flexneri	6.10622	-0.916179	1.29525	-0.707339	0.479356	0.879908	ns	DOWN
	Bifidobacterium_saguini	1.60012	1.21281	1.09777	1.1048	0.269248	0.879908	ns	UP
	Coprococcus_sp900066115	485.502	1.19034	1.02652	1.15959	0.246217	0.879908	ns	UP
	Turicibacter_sp001543345	188.321	-0.791398	0.768448	-1.02987	0.303073	0.879908	ns	DOWN
	Acutalibacter_timonensis	1080.4	-0.568823	0.548002	-1.038	0.299272	0.879908	ns	DOWN
	Anaerostipes_hadrus	6769.29	-0.356174	0.507437	-0.701908	0.482736	0.879908	ns	DOWN
	Anaeromassilibacillus_sp001305115	13.4301	0.5845	0.736711	0.793392	0.42755	0.879908	ns	UP
	Coprobacter_fastidiosus	300.4	0.931135	0.856102	1.08764	0.276752	0.879908	ns	UP
	unclassified_Bacteroidales	35.7967	1.31796	1.25399	1.05101	0.293255	0.879908	ns	UP
	Solobacterium_extructa	1.79748	-0.745425	0.970396	-0.768166	0.442389	0.879908	ns	DOWN
	Bacteroides_plebeius	250.183	-1.04609	0.883427	-1.18412	0.236364	0.879908	ns	DOWN
	Collinsella_bouchesdurhonensis	17.3296	-1.82326	2.17518	-0.83821	0.401913	0.879908	ns	DOWN
	Bacteroides_rodentium	154.141	0.808235	0.751312	1.07576	0.282033	0.879908	ns	UP
	Blautia_sp900066165	6337.83	0.385224	0.442091	0.871369	0.383553	0.879908	ns	UP
	Slackia_piriformis	64.2401	-1.37745	1.46474	-0.940406	0.34701	0.879908	ns	DOWN
	CAG-353_sp900066885	2.87497	1.14641	1.56838	0.730949	0.46481	0.879908	ns	UP
	43510_sp001940225	19.0564	0.768082	0.85183	0.901685	0.367224	0.879908	ns	UP
	Victivallis_vadensis	7.25715	0.846137	1.1084	0.763384	0.445235	0.879908	ns	UP
	Lactococcus_lactis	115.313	0.951339	0.953773	0.997448	0.318547	0.879908	ns	UP
	Gordonibacter_massiliensis	1.88743	1.10615	1.20127	0.920815	0.357147	0.879908	ns	UP
	Raoultibacter_timonensis	96.5333	-0.815047	0.871164	-0.935584	0.349487	0.879908	ns	DOWN
	GCA-900066495_sp900066495	43.3836	-0.940563	0.773867	-1.21541	0.224211	0.879908	ns	DOWN
	Anaerostipes_sp001940315	3473.35	-0.579202	0.517001	-1.12031	0.262581	0.879908	ns	DOWN
	Ruminiclostridium_siraeum	1557.78	-0.568945	0.767719	-0.741086	0.458641	0.879908	ns	DOWN
	Anaerofilum_sp002160015	8.53707	-0.886262	0.865577	-1.0239	0.305884	0.879908	ns	DOWN
	Hungatella_sp001312405	2.49103	0.524258	0.672713	0.779319	0.435792	0.879908	ns	UP
	Christensenella_timonensis	6.57319	-0.643759	0.638422	-1.00836	0.313282	0.879908	ns	DOWN
	Succinivibrio_sp900315395	248.801	1.34377	1.85587	0.724064	0.469026	0.879908	ns	UP
	Catabacter_hongkongensis	7.0307	0.774693	0.869189	0.891283	0.372777	0.879908	ns	UP
	unclassified_Christensenellales	15.6938	-0.866134	0.711596	-1.21717	0.223539	0.879908	ns	DOWN
	Streptococcus_infantis	17.1607	-1.39505	1.19731	-1.16515	0.243958	0.879908	ns	DOWN
	Romboutsia_dakarense	5.68108	-0.691299	0.793104	-0.871637	0.383406	0.879908	ns	DOWN
	unclassified_Ruminiclostridium	57.2459	1.35167	1.33914	1.00936	0.312804	0.879908	ns	UP
	Clostridium_sp000753455	110.532	1.08791	0.929476	1.17045	0.241818	0.879908	ns	UP
	Megamonas_funiformis	4.05908	-1.086	1.43421	-0.757208	0.448926	0.879908	ns	DOWN
	Flavonifractor_sp002161215	10.1387	0.812376	0.69738	1.1649	0.24406	0.879908	ns	UP
	Vallitalea_guaymasensis	50.6319	-0.511267	0.715814	-0.714245	0.475075	0.879908	ns	DOWN
	Bacteroides_finegoldii	45.1394	1.3133	1.2594	1.04279	0.297044	0.879908	ns	UP
	Blautia_obeum	2355.71	-0.336008	0.397949	-0.844349	0.398474	0.879908	ns	DOWN
	Massilioclostridium_methylpentosum	41.4946	0.281953	0.388906	0.724992	0.468457	0.879908	ns	UP
	Eubacterium_coprostanoligenes	766.946	-0.701221	0.695103	-1.0088	0.313069	0.879908	ns	DOWN
	Pseudoflavonifractor_capillosus	20.7709	-0.556994	0.658541	-0.8458	0.397664	0.879908	ns	DOWN
	Enterococcus_casseliflavus	12.3843	-1.68937	1.7192	-0.982646	0.325782	0.879908	ns	DOWN
	CHKCI001_sp900045905	4.75327	1.29794	1.28313	1.01154	0.31176	0.879908	ns	UP
	An114_sp002161055	176.063	0.641433	0.520172	1.23312	0.217532	0.879908	ns	UP
	Rothia_dentocariosa	3.81575	0.620488	0.85433	0.726287	0.467663	0.879908	ns	UP
	Dorea_sp900240315	723.366	0.849176	0.880739	0.964164	0.334964	0.879908	ns	UP
	Prevotella_sp002265625	85.1046	1.64699	1.86683	0.88224	0.377647	0.879908	ns	UP
	Acetatifactor_sp900066365	248.296	0.745626	0.773669	0.963754	0.335169	0.879908	ns	UP
	unclassified_Ruminococcus	2.82419	0.79148	1.12713	0.702206	0.482551	0.879908	ns	UP
	Bacteroides_thetaiotaomicron	1577.84	0.537877	0.739529	0.727324	0.467028	0.879908	ns	UP
	Clostridium_citroniae	24.025	-0.82982	0.716392	-1.15833	0.246728	0.879908	ns	DOWN
	Tyzzerella_sp000209385	23.6297	0.510968	0.697721	0.732338	0.463962	0.879908	ns	UP
	Streptococcus_vestibularis	5.25081	-1.38446	1.6385	-0.844958	0.398134	0.879908	ns	DOWN
	51-20_sp001917175	2.62794	-1.63767	1.86661	-0.877351	0.380296	0.879908	ns	DOWN
	Enterococcus_italicus	3.53258	-2.80492	2.70028	-1.03875	0.298921	0.879908	ns	DOWN
	Lachnoclostridium_sp900078195	143.552	0.910326	0.910463	0.99985	0.317383	0.879908	ns	UP
	unclassified_Parabacteroides	5.03301	1.04159	0.965223	1.07912	0.280536	0.879908	ns	UP
	Ethanoligenens_harbinense	7.92731	-1.12733	1.0033	-1.12362	0.261175	0.879908	ns	DOWN
	Erysipelatoclostridium_ramosum	42.1439	0.953841	0.905358	1.05355	0.292089	0.879908	ns	UP
	Blautia_sp900066355	370.35	-0.821912	0.780372	-1.05323	0.292235	0.879908	ns	DOWN
	Rothia_sp001808955	7.13682	0.722079	0.997616	0.723805	0.469186	0.879908	ns	UP
	Lawsonibacter_sp900066825	188.959	0.890383	0.920649	0.967125	0.333481	0.879908	ns	UP
	Alistipes_finegoldii	159.593	0.697234	0.778169	0.895993	0.370256	0.879908	ns	UP
	Collinsella_sp000763055	2585.64	0.605851	0.761469	0.795635	0.426244	0.879908	ns	UP
	Herbinix_luporum	18.4652	-0.935397	1.04477	-0.895313	0.37062	0.879908	ns	DOWN
	TWA4_sp000875945	16.5663	-0.635451	0.619122	-1.02637	0.304715	0.879908	ns	DOWN
	Libanicoccus_massiliensis	8.49032	-1.70191	2.11566	-0.804433	0.421147	0.879908	ns	DOWN
	Flavonifractor_plautii	21.4695	0.596707	0.819779	0.727888	0.466682	0.879908	ns	UP
	Blautia_hansenii	6.6122	1.3915	1.13155	1.22972	0.218801	0.879908	ns	UP
	Blautia_sp900120195	78.5742	-0.652296	0.769564	-0.847618	0.396651	0.879908	ns	DOWN
	Anaeromassilibacillus_sp002159845	66.0612	-0.686254	0.726361	-0.944783	0.344769	0.879908	ns	DOWN
	unclassified_Faecalicatena	59.9347	-0.560651	0.772032	-0.726202	0.467715	0.879908	ns	DOWN
	Zag1_sp001765415	39.8697	0.855138	1.10254	0.775608	0.43798	0.879908	ns	UP
	Coprococcus_sp000154245	6.78121	0.575092	0.716426	0.802723	0.422135	0.879908	ns	UP
	UBA9475_sp002161235	73.6922	-0.571517	0.810841	-0.704845	0.480907	0.879908	ns	DOWN
	Adlercreutzia_equolifaciens	135.519	-0.649642	0.695513	-0.934047	0.35028	0.879908	ns	DOWN
	Flavonifractor_sp900199495	3.85344	-0.774313	0.726743	-1.06546	0.286669	0.879908	ns	DOWN
	Pauljensenia_cellulosilytica	1.68524	-0.846397	0.875524	-0.966732	0.333678	0.879908	ns	DOWN
	Blautia_sp001304935	12.1634	-1.033	1.07221	-0.96343	0.335332	0.879908	ns	DOWN
	Coprobacillus_cateniformis	7.03404	-2.04154	1.76396	-1.15737	0.247123	0.879908	ns	DOWN
	Acetivibrio_cellulolyticus	2.01747	0.9424	1.26024	0.747794	0.454585	0.879908	ns	UP
	Soleaferrea_massiliensis	2.97626	0.519559	0.658274	0.789275	0.429952	0.879908	ns	UP
	Senegalimassilia_anaerobia	291.835	-0.959603	1.17213	-0.818684	0.412967	0.879908	ns	DOWN
	GCA-900066935_sp900066925	1.83197	-1.50472	1.6073	-0.936177	0.349182	0.879908	ns	DOWN
	unclassified_Patescibacteria	57.6778	-0.493469	0.650081	-0.759088	0.4478	0.879908	ns	DOWN
	unclassified_Paceibacteria	30.44	1.31536	1.32769	0.990709	0.321828	0.879908	ns	UP
	Bifidobacterium_longum	2149.29	0.768254	0.923347	0.832031	0.405391	0.879908	ns	UP
	PFMI01_sp002785165	202.316	0.443742	0.481439	0.921701	0.356685	0.879908	ns	UP
	unclassified_Bacteria	268.639	-0.643485	0.525778	-1.22387	0.221	0.879908	ns	DOWN
	AB1-6_sp001730065	15.7717	-0.899185	0.797697	-1.12723	0.259647	0.879908	ns	DOWN
	An172_sp002160515	25.168	0.657366	0.939336	0.699821	0.484039	0.879908	ns	UP
	unclassified_Prevotella	5.13794	0.856303	0.999006	0.857156	0.391359	0.879908	ns	UP
	GCA-2687025_sp002687025	8.04881	-0.777148	0.681198	-1.14086	0.25393	0.879908	ns	DOWN
	unclassified_Coprococcus	5.21218	-1.59267	1.64971	-0.965423	0.334333	0.879908	ns	DOWN
	unclassified_Proteobacteria	5.68971	0.845753	1.08523	0.779332	0.435784	0.879908	ns	UP
	H1_sp001653155	3.01328	0.675253	0.599824	1.12575	0.260271	0.879908	ns	UP
	unclassified_Gammaproteobacteria	4.91162	0.642059	0.835375	0.768588	0.442138	0.879908	ns	UP
	GWA2-38-27_sp001821475	2.42178	1.38432	1.11757	1.23869	0.21546	0.879908	ns	UP
	unclassified_Enorma	2.95652	0.98868	1.24224	0.795884	0.4261	0.879908	ns	UP
	unclassified_Acutalibacteraceae	13.0459	-1.15563	1.0179	-1.13531	0.256246	0.879908	ns	DOWN
	unclassified_Blautia	7.02941	0.519764	0.624267	0.8326	0.40507	0.879908	ns	UP
	Hydrogenoanaerobacterium_saccharovorans	1.50488	-1.0125	1.1554	-0.876327	0.380852	0.879908	ns	DOWN
	Hungatella_sp900155545	1.83364	0.649328	0.835619	0.777063	0.437122	0.879908	ns	UP
	Muribaculum_intestinale	3.45232	2.48321	2.17941	1.1394	0.254538	0.879908	ns	UP
	unclassified_Bacteroidaceae	1.63654	2.6284	2.93065	0.896867	0.36979	0.879908	ns	UP
	Bacteroides_vulgatus	8248.89	-0.343526	0.493601	-0.69596	0.486454	0.881022	ns	DOWN
	Bifidobacterium_catenulatum	275.685	0.868429	1.2704	0.683586	0.494237	0.885778	ns	UP
	An200_sp003268275	4.6553	-0.535207	0.779153	-0.686909	0.49214	0.885778	ns	DOWN
	Anaerotruncus_sp900199635	3.77861	-0.70317	1.02931	-0.683147	0.494514	0.885778	ns	DOWN
	Ruminococcus_sp000980705	75.5885	0.75251	1.11457	0.675159	0.499575	0.887793	ns	UP
	Collinsella_sp002232035	7.59503	0.492287	0.72619	0.677904	0.497832	0.887793	ns	UP
	Gemmiger_sp002160955	110.223	0.419819	0.624004	0.672783	0.501085	0.887793	ns	UP
	Bacteroides_cellulosilyticus	974.021	0.600715	0.902817	0.665379	0.505808	0.889713	ns	UP
	Eisenbergiella_sp900066775	463.604	-0.470053	0.704179	-0.66752	0.50444	0.889713	ns	DOWN
	Desulfovibrio_sp000403945	5.20067	1.10234	1.67339	0.658742	0.510061	0.891204	ns	UP
	Coprococcus_comes	1121.2	-0.504588	0.769735	-0.655535	0.512124	0.891204	ns	DOWN
	Hungatella_hathewayi	3.26647	-0.593628	0.90489	-0.656022	0.51181	0.891204	ns	DOWN
	unclassified_Acetivibrionaceae	36.8148	-0.861319	1.35173	-0.637199	0.523995	0.896935	ns	DOWN
	Parasutterella_sp000980495	35.4233	0.623898	0.982165	0.635227	0.52528	0.896935	ns	UP
	S5-A14a_sp900112915	44.2484	0.382853	0.597985	0.640238	0.522018	0.896935	ns	UP
	CAG-95_sp000403495	5.56787	-0.552324	0.871892	-0.633477	0.526422	0.896935	ns	DOWN
	Blautia_sp002161285	7.91416	-0.37212	0.584293	-0.636872	0.524209	0.896935	ns	DOWN
	unclassified_Anaerotruncus	1.96079	0.536403	0.836571	0.641193	0.521397	0.896935	ns	UP
	unclassified_Streptococcus	2.87515	0.907556	1.48249	0.612184	0.540416	0.89943	ns	UP
	Acidaminococcus_intestini	8.27377	-1.51041	2.46919	-0.611702	0.540735	0.89943	ns	DOWN
	Desulfovibrio_piger	72.7395	-0.852311	1.45115	-0.587335	0.556978	0.89943	ns	DOWN
	Lactobacillus_curvatus	3.39491	0.804398	1.3931	0.577417	0.563658	0.89943	ns	UP
	Clostridium_sp003024715	684.428	0.321834	0.555803	0.579043	0.56256	0.89943	ns	UP
	Bittarella_massiliensis	7.32814	-0.306987	0.524139	-0.585697	0.558079	0.89943	ns	DOWN
	CAG-56_sp900066615	511.82	-0.551276	0.881962	-0.625056	0.531934	0.89943	ns	DOWN
	Blautia_sp900066145	1000.27	-0.322856	0.560597	-0.575914	0.564673	0.89943	ns	DOWN
	Merdibacter_massiliensis	65.1621	-0.610895	1.02742	-0.594593	0.552116	0.89943	ns	DOWN
	CAG-495_sp001917125	730.988	0.514811	0.833346	0.617764	0.536731	0.89943	ns	UP
	Enterococcus_sp002850555	1.66597	-1.22979	2.04122	-0.602476	0.546857	0.89943	ns	DOWN
	Alloprevotella_rava	40.9292	0.874558	1.49839	0.583666	0.559445	0.89943	ns	UP
	EMTCatB1_sp001950395	8.19541	-0.743863	1.24952	-0.595319	0.55163	0.89943	ns	DOWN
	Roseburia_sp001940165	385.118	0.353891	0.594543	0.595231	0.551689	0.89943	ns	UP
	Enterococcus_hirae	1.70687	-0.966277	1.67502	-0.576874	0.564024	0.89943	ns	DOWN
	unclassified_Clostridium	2.98447	0.682647	1.15433	0.591378	0.554267	0.89943	ns	UP
	Anaerotignum_propionicum	1.85325	0.620488	1.01263	0.612752	0.54004	0.89943	ns	UP
	UBA7640_sp002483765	17.3182	-1.01379	1.67281	-0.606037	0.54449	0.89943	ns	DOWN
	Mailhella_massiliensis	11.5893	-0.552196	0.950697	-0.580833	0.561353	0.89943	ns	DOWN
	COE1_sp000403215	16.5759	0.810628	1.32228	0.613051	0.539842	0.89943	ns	UP
	Kineothrix_alysoides	1.89702	1.20387	2.10214	0.572688	0.566856	0.899976	ns	UP
	Blautia_coccoides	9.69024	-0.618496	1.10235	-0.561071	0.574749	0.909555	ns	DOWN
	unclassified_Acetivibrio	160.396	0.561413	1.02146	0.549616	0.582583	0.911137	ns	UP
	Anaerofustis_stercorihominis	1.99597	0.382725	0.697496	0.548713	0.583202	0.911137	ns	UP
	Prevotella_sp900290275	28.9089	0.986859	1.77867	0.554828	0.579012	0.911137	ns	UP
	Spiroplasma_taiwanense	3.64549	0.668375	1.20963	0.552545	0.580575	0.911137	ns	UP
	Gordonibacter_pamelaeae	24.2326	0.347881	0.650504	0.534787	0.592797	0.921492	ns	UP
	Anaerobium_acetethylicum	8.90071	0.63104	1.18255	0.533628	0.593599	0.921492	ns	UP
	Clostridium_bolteae	39.2958	0.393976	0.75164	0.524155	0.600171	0.922904	ns	UP
	Bacteroides_faecis	9.91282	-0.398686	0.760277	-0.524396	0.600003	0.922904	ns	DOWN
	Bacteroides_dorei	4335.04	-0.442493	0.837239	-0.528515	0.597142	0.922904	ns	DOWN
	Brachyspira_hampsonii	280.568	-0.540499	1.04072	-0.51935	0.603516	0.92514	ns	DOWN
	GCA-900066575_sp900066385	583.29	0.267738	0.523415	0.511522	0.608986	0.930607	ns	UP
	Pseudoflavonifractor_sp900079765	157.736	-0.385418	0.769536	-0.500844	0.616481	0.937687	ns	DOWN
	Ruminococcus_bicirculans	2142.56	0.424578	0.850072	0.499461	0.617454	0.937687	ns	UP
	Pauljensenia_keddieii	5.67477	-0.474577	1.0025	-0.473393	0.635933	0.946894	ns	DOWN
	CAG-41_sp900066215	2005.05	0.236548	0.505716	0.467749	0.639964	0.946894	ns	UP
	Dorea_sp900066765	54.2712	-0.577537	1.21147	-0.476724	0.633559	0.946894	ns	DOWN
	Alistipes_timonensis	31.8083	0.435308	0.928326	0.468917	0.639129	0.946894	ns	UP
	Coprobacter_secundus	21.8061	-0.563036	1.20398	-0.467643	0.64004	0.946894	ns	DOWN
	Lactobacillus_gasseri	6.4899	-0.704473	1.52674	-0.461423	0.644495	0.946894	ns	DOWN
	Odoribacter_splanchnicus	622.399	0.196386	0.411384	0.47738	0.633092	0.946894	ns	UP
	Clostridium_sp001517625	1437.82	0.328987	0.713677	0.460974	0.644817	0.946894	ns	UP
	unclassified_Lachnoclostridium	2.09641	0.508839	1.0726	0.474397	0.635217	0.946894	ns	UP
	unclassified_Clostridia	2145.59	0.272574	0.577261	0.472185	0.636795	0.946894	ns	UP
	Christensenella_massiliensis	115.02	0.39173	0.844838	0.463675	0.642881	0.946894	ns	UP
	Agathobaculum_sp900291975	120.428	-0.301054	0.659153	-0.456728	0.647866	0.948523	ns	DOWN
	GCA-900066995_sp900291955	15.8795	-0.468182	1.03125	-0.453995	0.649832	0.948561	ns	DOWN
	Intestinibacter_bartlettii	2069.08	-0.393411	0.888127	-0.442967	0.65779	0.957319	ns	DOWN
	Streptococcus_pneumoniae	2.71965	-0.532987	1.25258	-0.42551	0.670465	0.968405	ns	DOWN
	Eubacterium_ventriosum	284.438	-0.257846	0.607701	-0.424298	0.671348	0.968405	ns	DOWN
	Parabacteroides_distasonis	1527.17	0.282118	0.660832	0.426913	0.669443	0.968405	ns	UP
	Lactobacillus_reuteri	2.58844	0.463373	1.17687	0.393733	0.693778	0.969462	ns	UP
	Dialister_invisus	466.18	-0.383933	0.986478	-0.389196	0.697132	0.969462	ns	DOWN
	CAG-95_sp900066375	6.28091	0.275375	0.800557	0.34398	0.730861	0.969462	ns	UP
	Allisonella_histaminiformans	4.47491	-0.747191	2.09625	-0.356441	0.72151	0.969462	ns	DOWN
	Blautia_hydrogenotrophica	5.32103	0.275247	0.774766	0.355264	0.722392	0.969462	ns	UP
	Eubacterium_ramulus	425.413	0.31956	0.759989	0.42048	0.674135	0.969462	ns	UP
	Fusicatenibacter_saccharivorans	7264.42	0.180311	0.519158	0.347314	0.728355	0.969462	ns	UP
	Bariatricus_massiliensis	2.24896	0.282315	0.817222	0.345457	0.729751	0.969462	ns	UP
	Faecalicatena_sp900120155	1.90207	0.243114	0.642822	0.378199	0.705283	0.969462	ns	UP
	Faecalicatena_torques	928.13	0.357249	0.912051	0.391698	0.695281	0.969462	ns	UP
	Eisenbergiella_massiliensis	22.7285	-0.290959	0.863302	-0.337031	0.736094	0.969462	ns	DOWN
	Bacteroides_congonensis	492.151	0.300613	0.950843	0.316154	0.751885	0.969462	ns	UP
	Murimonas_intestini	399.401	-0.269099	0.665996	-0.404055	0.686173	0.969462	ns	DOWN
	Lachnotalea_glycerini	41.8486	-0.375748	1.21357	-0.309623	0.756848	0.969462	ns	DOWN
	Faecalicatena_sp002161355	62.7798	0.242061	0.756399	0.320018	0.748955	0.969462	ns	UP
	GCA-900066905_sp900066905	591.852	-0.343428	0.904303	-0.37977	0.704116	0.969462	ns	DOWN
	Clostridium_sp000155435	15.2629	0.296702	0.9037	0.32832	0.74267	0.969462	ns	UP
	Sellimonas_sp002159995	20.4611	0.49605	1.46701	0.338136	0.735261	0.969462	ns	UP
	Streptococcus_thermophilus	1378.49	0.226411	0.70165	0.322684	0.746935	0.969462	ns	UP
	OEMS01_sp900199405	1416.3	0.232342	0.57572	0.403567	0.686531	0.969462	ns	UP
	Hafnia_alvei	1.73038	0.639248	1.66755	0.383346	0.701463	0.969462	ns	UP
	Massilioclostridium_coli	24.1756	-0.189212	0.516017	-0.366677	0.71386	0.969462	ns	DOWN
	Collinsella_aerofaciens	271.94	0.28191	0.818797	0.344298	0.730622	0.969462	ns	UP
	Faecalicatena_faecis	4265.34	-0.229826	0.700203	-0.328228	0.742739	0.969462	ns	DOWN
	Blautia_sp002159835	2.49962	-0.624927	1.66132	-0.376164	0.706795	0.969462	ns	DOWN
	Faecalicatena_lactaris	1567.67	0.196095	0.613046	0.319869	0.749067	0.969462	ns	UP
	Provencibacterium_massiliense	23.4667	-0.227554	0.553684	-0.410982	0.681086	0.969462	ns	DOWN
	Sporobacter_termitidis	1466.55	-0.195106	0.610833	-0.31941	0.749415	0.969462	ns	DOWN
	ASF356_sp000364165	26.8755	0.223932	0.689871	0.324599	0.745484	0.969462	ns	UP
	Blautia_sp900120295	2.41234	-0.27857	0.76318	-0.365013	0.715102	0.969462	ns	DOWN
	Oscillibacter_ruminantium	587.555	0.264216	0.855097	0.308989	0.75733	0.969462	ns	UP
	Agathobacter_faecis	1546.35	-0.216361	0.585017	-0.369837	0.711504	0.969462	ns	DOWN
	Parabacteroides_sp900155425	6.72885	0.468147	1.13005	0.414271	0.678675	0.969462	ns	UP
	Paraprevotella_xylaniphila	216.867	0.519466	1.36905	0.379434	0.704366	0.969462	ns	UP
	Lachnospira_pectinoschiza	42.5477	-0.42956	1.37246	-0.312986	0.754291	0.969462	ns	DOWN
	unclassified_Anaerovoracaceae	33.8421	-0.249356	0.62101	-0.401532	0.688028	0.969462	ns	DOWN
	Lachnoclostridium_edouardi	45.5514	0.222213	0.70948	0.313205	0.754125	0.969462	ns	UP
	unclassified_Eggerthellaceae	17.3905	0.725756	1.76787	0.410526	0.68142	0.969462	ns	UP
	Massiliomicrobiota_sp002160815	4.52913	0.366254	1.09012	0.335976	0.736889	0.969462	ns	UP
	Ruminococcus_callidus	205.631	0.40808	1.10318	0.369912	0.711448	0.969462	ns	UP
	unclassified_Christensenella	64.1672	0.317267	0.927542	0.342051	0.732312	0.969462	ns	UP
	Bacteroides_acidifaciens	45.0131	-0.457499	1.13148	-0.404336	0.685965	0.969462	ns	DOWN
	unclassified_Ruminococcaceae	5.1529	-0.248313	0.760568	-0.326483	0.744059	0.969462	ns	DOWN
	Dorea_sp900066555	184.682	0.218227	0.718832	0.303585	0.761444	0.969651	ns	UP
	Flavonifractor_sp000508885	156.817	-0.241429	0.790497	-0.305414	0.760051	0.969651	ns	DOWN
	unclassified_Oscillospiraceae	124.912	0.229361	0.765527	0.299612	0.764473	0.970981	ns	UP
	Bacteroides_massiliensis	91.4639	0.311811	1.05136	0.296579	0.766788	0.971397	ns	UP
	Pygmaiobacter_massiliensis	41.015	0.22739	0.787797	0.288641	0.772856	0.976555	ns	UP
	Escherichia_coli	356.908	-0.252911	0.936258	-0.27013	0.78706	0.983005	ns	DOWN
	Ruthenibacterium_lactatiformans	3585.69	0.145515	0.544781	0.267108	0.789386	0.983005	ns	UP
	Desulfovibrio_fairfieldensis	4.08593	0.417645	1.80196	0.231773	0.816714	0.983005	ns	UP
	Barnesiella_intestinihominis	2648.53	0.149767	0.651431	0.229905	0.818166	0.983005	ns	UP
	Lawsonibacter_sp000177015	63.7265	0.189478	0.749059	0.252955	0.800303	0.983005	ns	UP
	Oscillibacter_sp900115635	421.135	0.104719	0.431479	0.242698	0.808239	0.983005	ns	UP
	Bacteroides_fragilis	741.234	-0.255763	1.0698	-0.239075	0.811047	0.983005	ns	DOWN
	Eubacterium_ruminantium	97.8006	-0.312503	1.13061	-0.276403	0.782239	0.983005	ns	DOWN
	Clostridium_saccharolyticum	217.355	-0.114535	0.487348	-0.235018	0.814195	0.983005	ns	DOWN
	Ruminococcus_bromii	11519	0.161155	0.685732	0.235011	0.8142	0.983005	ns	UP
	Butyricimonas_sp900258545	94.8498	-0.319457	1.15142	-0.277446	0.781437	0.983005	ns	DOWN
	Massilimaliae_massiliensis	16.2103	0.160749	0.630149	0.255097	0.798648	0.983005	ns	UP
	Lawsonibacter_sp002161175	26.3452	-0.144797	0.624077	-0.232018	0.816524	0.983005	ns	DOWN
	Dorea_sp900312975	19.8684	0.228637	0.976263	0.234196	0.814833	0.983005	ns	UP
	Eubacterium_sp900066595	35.0599	-0.241609	0.921681	-0.26214	0.793214	0.983005	ns	DOWN
	TF01-11_sp001414325	53.1757	-0.203691	0.823103	-0.247467	0.804547	0.983005	ns	DOWN
	Adlercreutzia_caecimuris	59.8999	-0.342628	1.47734	-0.231922	0.816599	0.983005	ns	DOWN
	UBA3073_sp002774315	15.7875	-0.188227	0.735268	-0.255997	0.797953	0.983005	ns	DOWN
	HGW-BRC1-1_sp002842095	3.04303	0.302964	1.17885	0.257	0.797179	0.983005	ns	UP
	CAG-822_sp000432855	2.93396	-0.54585	1.99948	-0.272997	0.784856	0.983005	ns	DOWN
	UBA1033_sp001695555	24.6484	-0.140891	0.632097	-0.222895	0.823617	0.984013	ns	DOWN
	Oscillibacter_valericigenes	87.8523	-0.130887	0.592071	-0.221066	0.825041	0.984013	ns	DOWN
	unclassified_Christensenellaceae	2.79068	-0.252491	1.128	-0.22384	0.822882	0.984013	ns	DOWN
	Lawsonibacter_asaccharolyticus	400.046	-0.102695	0.471642	-0.217738	0.827633	0.984628	ns	DOWN
	Dehalobacterium_formicoaceticum	15.4773	-0.196284	0.920706	-0.213189	0.83118	0.984628	ns	DOWN
	Parabacteroides_bouchesdurhonensis	4.05005	0.494428	2.32505	0.212653	0.831598	0.984628	ns	UP
	Bilophila_wadsworthia	383.405	-0.13586	0.698047	-0.194628	0.845684	0.985269	ns	DOWN
	Bacteroides_uniformis	5850.8	-0.102452	0.544891	-0.188022	0.850859	0.985269	ns	DOWN
	Negativibacillus_massiliensis	175.787	-0.123908	0.644808	-0.192163	0.847615	0.985269	ns	DOWN
	Marseille-P3106_sp900169975	41.3752	0.187061	1.01868	0.183631	0.854303	0.985269	ns	UP
	Massilimaliae_timonensis	3.70183	-0.154969	0.818954	-0.189229	0.849914	0.985269	ns	DOWN
	GCA-900066135_sp900066135	593.78	-0.125449	0.626458	-0.200252	0.841284	0.985269	ns	DOWN
	Prevotella_copri	7221.34	0.238409	1.1438	0.208436	0.834888	0.985269	ns	UP
	Sutterella_wadsworthensis	1093.32	0.181961	0.941389	0.19329	0.846732	0.985269	ns	UP
	SK-Y3_sp002252565	3.62128	-0.167259	0.889803	-0.187974	0.850897	0.985269	ns	DOWN
	unclassified_Coprobacter	7.85908	0.395254	2.01103	0.196543	0.844185	0.985269	ns	UP
	Blautia_massiliensis	870.862	0.0956249	0.520552	0.183699	0.85425	0.985269	ns	UP
	Streptococcus_oralis	30.0667	-0.114582	0.640698	-0.17884	0.858063	0.987278	ns	DOWN
	Streptococcus_mutans	16.8627	0.0368905	0.881138	0.0418669	0.966605	0.987769	ns	UP
	Streptococcus_gordonii	5.19321	-0.033012	1.17935	-0.0279917	0.977669	0.987769	ns	DOWN
	Streptococcus_lutetiensis	25.3521	0.0611911	0.91518	0.0668624	0.946691	0.987769	ns	UP
	D5_sp900113995	28.877	0.0605953	0.528062	0.11475	0.908643	0.987769	ns	UP
	Succinivibrio_dextrinosolvens	30.263	0.219203	2.01742	0.108655	0.913476	0.987769	ns	UP
	Granulicatella_sp001071995	2.99329	0.143962	1.56046	0.0922563	0.926494	0.987769	ns	UP
	UBA1820_sp003150615	13.9404	0.237174	1.36283	0.17403	0.861842	0.987769	ns	UP
	Faecalicatena_sp000509105	16.6666	0.0386014	0.515771	0.0748421	0.94034	0.987769	ns	UP
	Flavonifractor_sp002159175	18.5229	0.0586378	0.919859	0.0637465	0.949172	0.987769	ns	UP
	Hungatella_effluvii	10.9256	-0.041864	0.912976	-0.0458545	0.963426	0.987769	ns	DOWN
	Lachnospira_eligens	2123.2	0.0260545	0.582162	0.0447547	0.964303	0.987769	ns	UP
	Eubacterium_hallii	9755.73	0.0337453	0.368454	0.091586	0.927027	0.987769	ns	UP
	Dorea_formicigenerans	835.344	0.0731905	0.559526	0.130808	0.895927	0.987769	ns	UP
	Faecalicatena_gnavus	425.524	-0.142848	0.884486	-0.161504	0.871696	0.987769	ns	DOWN
	ER4_sp000765235	1272.87	0.0414243	0.551151	0.0751596	0.940088	0.987769	ns	UP
	Intestinimonas_massiliensis	88.4703	-0.127465	0.791696	-0.161002	0.872091	0.987769	ns	DOWN
	CAG-81_sp900066785	57.9264	-0.0609442	1.08937	-0.0559447	0.955386	0.987769	ns	DOWN
	Prevotella_sp001275135	6.15439	-0.149685	1.17409	-0.127489	0.898553	0.987769	ns	DOWN
	Alistipes_ihumii	119.046	-0.0282457	0.825784	-0.0342047	0.972714	0.987769	ns	DOWN
	Bacteroides_ilei	5.53379	0.0465637	0.756722	0.0615334	0.950934	0.987769	ns	UP
	CAG-603_sp900066105	15.5258	-0.139054	1.01068	-0.137584	0.890569	0.987769	ns	DOWN
	Erysipelatoclostridium_sp003024675	339.421	0.027325	0.895551	0.030512	0.975659	0.987769	ns	UP
	Butyricimonas_sp002161485	208.182	-0.0354963	0.817377	-0.0434271	0.965361	0.987769	ns	DOWN
	Acetatifactor_sp900066565	618.763	-0.0226524	0.659136	-0.0343669	0.972585	0.987769	ns	DOWN
	Pauljensenia_sp000411415	15.0457	-0.0219806	0.688918	-0.031906	0.974547	0.987769	ns	DOWN
	Lactonifactor_longoviformis	6.71201	0.0550519	0.981232	0.0561048	0.955258	0.987769	ns	UP
	Christensenella_minuta	16.3798	-0.0319068	0.719301	-0.044358	0.964619	0.987769	ns	DOWN
	Anaerotignum_neopropionicum	81.137	0.061294	0.974504	0.0628977	0.949848	0.987769	ns	UP
	GCA-900066575_sp002160825	92.7107	-0.0557762	0.487194	-0.114485	0.908854	0.987769	ns	DOWN
	Lachnospira_rogosae	1041.29	0.0625128	0.594259	0.105194	0.916222	0.987769	ns	UP
	Phocea_massiliensis	5.01747	-0.0447195	0.631202	-0.0708482	0.943519	0.987769	ns	DOWN
	Bacteroides_sp900066445	84.3332	0.205737	1.33948	0.153595	0.877929	0.987769	ns	UP
	CAG-81_sp900066535	46.3693	0.0714333	0.640185	0.111582	0.911155	0.987769	ns	UP
	Leuconostoc_suionicum	5.86376	0.0711445	1.15485	0.0616051	0.950877	0.987769	ns	UP
	Faecalibacterium_prausnitzii	32319.4	0.0354673	0.369332	0.096031	0.923496	0.987769	ns	UP
	Massiliomicrobiota_timonensis	8.34508	0.103648	0.783307	0.132322	0.89473	0.987769	ns	UP
	Faecalibacterium_sp002160895	1220.66	0.0700833	0.48912	0.143285	0.886065	0.987769	ns	UP
	KLE1615_sp900066985	1742.82	0.0872958	0.584831	0.149267	0.881343	0.987769	ns	UP
	Streptococcus_sp001587175	4.59916	-0.0416254	0.943475	-0.0441193	0.964809	0.987769	ns	DOWN
	Denitrobacterium_detoxificans	556.533	-0.0768976	1.0509	-0.0731729	0.941669	0.987769	ns	DOWN
	unclassified_Lachnospiraceae	1351.8	-0.0787868	0.508795	-0.15485	0.87694	0.987769	ns	DOWN
	Ruminiclostridium_viride	10.6124	-0.0439342	0.949566	-0.0462677	0.963097	0.987769	ns	DOWN
	CAG-81_sp900066055	142.433	0.0534018	0.709597	0.0752566	0.940011	0.987769	ns	UP
	Agathobacter_rectale	4762.26	0.0977365	0.688129	0.142032	0.887054	0.987769	ns	UP
	unclassified_Acholeplasma	2.32272	-0.12512	1.81446	-0.0689575	0.945023	0.987769	ns	DOWN
	MS4_sp000752215	18.0869	-0.0340405	0.524118	-0.0649482	0.948215	0.987769	ns	DOWN
	UBA2658_sp002841545	15.4693	-0.142174	0.924073	-0.153855	0.877724	0.987769	ns	DOWN
	Marseille-P4683_sp900232885	37.1488	-0.0279159	0.502496	-0.0555544	0.955697	0.987769	ns	DOWN
	Holdemanella_biformis	67.7452	0.247744	1.50894	0.164184	0.869586	0.987769	ns	UP
	Streptococcus_cristatus	1.55729	-0.14077	1.06366	-0.132345	0.894711	0.987769	ns	DOWN
	Alistipes_putredinis	1256.86	0.0670343	0.825722	0.0811825	0.935297	0.987769	ns	UP
	Erysipelatoclostridium_spiroforme	73.4423	-0.086105	1.31147	-0.0656552	0.947652	0.987769	ns	DOWN
	Romboutsia_ilealis	36.2365	-0.0735602	0.692307	-0.106254	0.915381	0.987769	ns	DOWN
	Bacteroides_caccae	89.51	0.0573491	1.09226	0.0525048	0.958126	0.987769	ns	UP
	unclassified_Lachnospirales	13.0578	0.0338706	0.990754	0.0341867	0.972728	0.987769	ns	UP
	UBA6985_sp900314465	3.04404	-0.305531	2.0414	-0.149668	0.881027	0.987769	ns	DOWN
	Veillonella_tobetsuensis	7.43691	-0.267318	1.84488	-0.144897	0.884792	0.987769	ns	DOWN
	Victivallis_sp002998355	16.3395	0.0371303	1.13492	0.0327164	0.973901	0.987769	ns	UP
	CAG-312_sp002437405	5.78861	-0.318754	2.17775	-0.146369	0.88363	0.987769	ns	DOWN
	Lawsonibacter_sp900066645	55.9785	0.00868347	0.538427	0.0161275	0.987133	0.994056	ns	UP
	Christensenella_sp001678845	4.40541	-0.0151985	1.18931	-0.0127793	0.989804	0.994056	ns	DOWN
	Desulfotomaculum_kuznetsovii	2.27715	0.00971907	0.774731	0.0125451	0.989991	0.994056	ns	UP
	Streptococcus_infantarius	2.9428	-0.00422223	1.13955	-0.00370517	0.997044	0.997044	ns	DOWN
	Desulfovibrio_sp900095395	22.2504	0.00460439	1.19042	0.00386786	0.996914	0.997044	ns	UP
