# Supplementary material for: Gut microbiota composition as a candidate risk factor for dimethyl fumarate-induced lymphopenia in multiple sclerosis
Source: Gut Microbes. 2022 Nov 18;14(1):2147055. doi: 10.1080/19490976.2022.2147055 (PMC9677991; doi:10.1080/19490976.2022.2147055)
Supplement: Supplemental Material [file KGMI_A_2147055_SM2108.zip › eTable_2.xlsx]

## Sheet: eTable 2
	eTable 2. Significance table for box plots (Fig. 1F)
		variable	.y.	group1	group2	p	p.adj	p.format	p.signif	method	y_pos
	3	Lactobacillus_pentosus	value	baseline	3 months	0.0110781	1	0.011	*	Wilcoxon	2
	241	Hafnia_proteus	value	baseline	3 months	0.0123867	1	0.012	*	Wilcoxon	2
	440	Citrobacter_pasteurii	value	baseline	3 months	0.0188881	1	0.019	*	Wilcoxon	2
	739	GWF2-39-127_sp003242895	value	baseline	3 months	0.0375895	1	0.038	*	Wilcoxon	2
	6	Lactobacillus_fermentum	value	baseline	3 months	0.0392341	1	0.039	*	Wilcoxon	2
	118	Serratia_marcescens	value	baseline	3 months	0.0392341	1	0.039	*	Wilcoxon	2
	555	Veillonella_sp002959755	value	baseline	3 months	0.0402613	1	0.04	*	Wilcoxon	2
	586	Streptococcus_vestibularis	value	baseline	3 months	0.0437511	1	0.044	*	Wilcoxon	2
	536	Anaerotignum_sp001304995	value	baseline	3 months	0.0475869	1	0.048	*	Wilcoxon	2
	839	Syntrophomonas_zehnderi	value	baseline	3 months	0.0509319	1	0.051	ns	Wilcoxon	2
	766	Blastococcus_sp900102115	value	baseline	3 months	0.0535681	1	0.054	ns	Wilcoxon	2
	72	Streptococcus_suis	value	baseline	3 months	0.0604417	1	0.06	ns	Wilcoxon	2
	438	Eubacterium_sp002161065	value	baseline	3 months	0.0620839	1	0.062	ns	Wilcoxon	2
	814	unclassified_Fischerella	value	baseline	3 months	0.0620839	1	0.062	ns	Wilcoxon	2
	808	unclassified_Mycoplasmatales	value	baseline	3 months	0.0689177	1	0.069	ns	Wilcoxon	2
	179	Prevotella_bivia	value	baseline	3 months	0.0793745	1	0.079	ns	Wilcoxon	2
	49	Lactococcus_raffinolactis	value	baseline	3 months	0.0801532	1	0.08	ns	Wilcoxon	2
	82	Enterobacter_cloacae	value	baseline	3 months	0.0801532	1	0.08	ns	Wilcoxon	2
	144	Enterococcus_avium	value	baseline	3 months	0.0801532	1	0.08	ns	Wilcoxon	2
	394	Staphylococcus_xylosus	value	baseline	3 months	0.0801532	1	0.08	ns	Wilcoxon	2
	467	Citrobacter_braakii	value	baseline	3 months	0.0801532	1	0.08	ns	Wilcoxon	2
	567	Fusobacterium_periodonticum	value	baseline	3 months	0.0801532	1	0.08	ns	Wilcoxon	2
	662	Enterobacter_sp000568095	value	baseline	3 months	0.0801532	1	0.08	ns	Wilcoxon	2
	665	RUG013_sp001486445	value	baseline	3 months	0.0801532	1	0.08	ns	Wilcoxon	2
	732	Helicobacter_pullorum	value	baseline	3 months	0.0801532	1	0.08	ns	Wilcoxon	2
	503	Haemophilus_sp001815355	value	baseline	3 months	0.0824298	1	0.082	ns	Wilcoxon	2
	59	Bilophila_wadsworthia	value	baseline	3 months	0.0850826	1	0.085	ns	Wilcoxon	2
	720	Roseburia_hominis	value	baseline	3 months	0.0850826	1	0.085	ns	Wilcoxon	2
	740	Chryseobacterium_antarcticum	value	baseline	3 months	0.0881786	1	0.088	ns	Wilcoxon	2
	75	Streptococcus_sp000220065	value	baseline	3 months	0.0903635	1	0.09	ns	Wilcoxon	2
	782	UBA2100_sp002401495	value	baseline	3 months	0.0909428	1	0.091	ns	Wilcoxon	2
	793	unclassified_Eubacterium	value	baseline	3 months	0.0916881	1	0.092	ns	Wilcoxon	2
	452	Streptococcus_infantis	value	baseline	3 months	0.093302	1	0.093	ns	Wilcoxon	2
	706	Leuconostoc_mesenteroides	value	baseline	3 months	0.0973786	1	0.097	ns	Wilcoxon	2
	196	Blautia_sp900066505	value	baseline	3 months	0.0986874	1	0.099	ns	Wilcoxon	2
	609	Bacteroides_faecichinchillae	value	baseline	3 months	0.100149	1	0.1	ns	Wilcoxon	2
	114	Actinomyces_graevenitzii	value	baseline	3 months	0.102398	1	0.102	ns	Wilcoxon	2
	677	Eubacterium_sp000270305	value	baseline	3 months	0.108148	1	0.108	ns	Wilcoxon	2
	799	Hungatella_indolis	value	baseline	3 months	0.109026	1	0.109	ns	Wilcoxon	2
	42	Streptococcus_mutans	value	baseline	3 months	0.120583	1	0.121	ns	Wilcoxon	2
	690	Acetivibrio_cellulolyticus	value	baseline	3 months	0.129497	1	0.129	ns	Wilcoxon	2
	368	Romboutsia_timonensis	value	baseline	3 months	0.130894	1	0.131	ns	Wilcoxon	2
	284	Eubacterium_infirmum	value	baseline	3 months	0.132275	1	0.132	ns	Wilcoxon	2
	45	Granulicatella_maltaromaticum	value	baseline	3 months	0.136896	1	0.137	ns	Wilcoxon	2
	134	Streptococcus_peroris	value	baseline	3 months	0.138286	1	0.138	ns	Wilcoxon	2
	781	unclassified_Butyrivibrio	value	baseline	3 months	0.137531	1	0.138	ns	Wilcoxon	2
	787	Arachidicoccus_rhizosphaerae	value	baseline	3 months	0.139057	1	0.139	ns	Wilcoxon	2
	264	RC9_sp002438635	value	baseline	3 months	0.145911	1	0.146	ns	Wilcoxon	2
	404	Lactobacillus_zeae	value	baseline	3 months	0.146923	1	0.147	ns	Wilcoxon	2
	305	Coprococcus_eutactus	value	baseline	3 months	0.150244	1	0.15	ns	Wilcoxon	2
	789	GWA2-38-27_sp001821475	value	baseline	3 months	0.150807	1	0.151	ns	Wilcoxon	2
	786	unclassified_Hungatella	value	baseline	3 months	0.152574	1	0.153	ns	Wilcoxon	2
	395	GCA-900066495_sp900066495	value	baseline	3 months	0.157769	1	0.158	ns	Wilcoxon	2
	520	An114_sp002161055	value	baseline	3 months	0.159832	1	0.16	ns	Wilcoxon	2
	10	Pediococcus_acidilactici	value	baseline	3 months	0.163541	1	0.164	ns	Wilcoxon	2
	20	Actinomyces_gerencseriae	value	baseline	3 months	0.163541	1	0.164	ns	Wilcoxon	2
	39	Tetragenococcus_halophilus	value	baseline	3 months	0.163541	1	0.164	ns	Wilcoxon	2
	40	Lactobacillus_gallinarum	value	baseline	3 months	0.164115	1	0.164	ns	Wilcoxon	2
	63	Pediococcus_pentosaceus	value	baseline	3 months	0.163541	1	0.164	ns	Wilcoxon	2
	97	Haemophilus_pittmaniae	value	baseline	3 months	0.163541	1	0.164	ns	Wilcoxon	2
	101	Haemophilus_sputorum	value	baseline	3 months	0.163541	1	0.164	ns	Wilcoxon	2
	110	Scardovia_wiggsiae	value	baseline	3 months	0.163541	1	0.164	ns	Wilcoxon	2
	120	F0332_sp001652275	value	baseline	3 months	0.163541	1	0.164	ns	Wilcoxon	2
	133	Leuconostoc_inhae	value	baseline	3 months	0.163541	1	0.164	ns	Wilcoxon	2
	138	Bifidobacterium_moukalabense	value	baseline	3 months	0.163541	1	0.164	ns	Wilcoxon	2
	200	Kluyvera_georgiana	value	baseline	3 months	0.163541	1	0.164	ns	Wilcoxon	2
	207	Lelliottia_amnigena	value	baseline	3 months	0.163541	1	0.164	ns	Wilcoxon	2
	214	Bifidobacterium_lacrimalis	value	baseline	3 months	0.163541	1	0.164	ns	Wilcoxon	2
	338	Klebsiella_grimontii	value	baseline	3 months	0.163541	1	0.164	ns	Wilcoxon	2
	346	Anaerostipes_caccae	value	baseline	3 months	0.163541	1	0.164	ns	Wilcoxon	2
	442	Faecalicatena_fissicatena	value	baseline	3 months	0.163748	1	0.164	ns	Wilcoxon	2
	494	Leclercia_adecarboxylata	value	baseline	3 months	0.163541	1	0.164	ns	Wilcoxon	2
	559	Parabacteroides_sp002159645	value	baseline	3 months	0.163541	1	0.164	ns	Wilcoxon	2
	574	Enterococcus_raffinosus	value	baseline	3 months	0.163541	1	0.164	ns	Wilcoxon	2
	650	Enterobacter_sp000493015	value	baseline	3 months	0.163541	1	0.164	ns	Wilcoxon	2
	679	Varibaculum_sp900106855	value	baseline	3 months	0.163541	1	0.164	ns	Wilcoxon	2
	831	unclassified_4C28d-15	value	baseline	3 months	0.163541	1	0.164	ns	Wilcoxon	2
	840	Barnesiella_viscericola	value	baseline	3 months	0.163541	1	0.164	ns	Wilcoxon	2
	854	unclassified_Helicobacter	value	baseline	3 months	0.163541	1	0.164	ns	Wilcoxon	2
	858	Rubritalea_profundi	value	baseline	3 months	0.163541	1	0.164	ns	Wilcoxon	2
	865	Mycoplasmoides_alvi	value	baseline	3 months	0.163541	1	0.164	ns	Wilcoxon	2
	870	unclassified_Verrucomicrobiales	value	baseline	3 months	0.163541	1	0.164	ns	Wilcoxon	2
	898	GWC1-37-10_sp001793825	value	baseline	3 months	0.163541	1	0.164	ns	Wilcoxon	2
	628	TWA4_sp000875945	value	baseline	3 months	0.167632	1	0.168	ns	Wilcoxon	2
	705	Flavonifractor_sp002159455	value	baseline	3 months	0.171127	1	0.171	ns	Wilcoxon	2
	504	Anaerococcus_vaginalis	value	baseline	3 months	0.17186	1	0.172	ns	Wilcoxon	2
	139	Dielma_fastidiosa	value	baseline	3 months	0.184899	1	0.185	ns	Wilcoxon	2
	797	Thermobifida_cellulosilytica	value	baseline	3 months	0.18954	1	0.19	ns	Wilcoxon	2
	738	Fervidobacterium_nodosum	value	baseline	3 months	0.193217	1	0.193	ns	Wilcoxon	2
	57	Pauljensenia_odontolyticus	value	baseline	3 months	0.193672	1	0.194	ns	Wilcoxon	2
	830	Sulcia_muelleri	value	baseline	3 months	0.193672	1	0.194	ns	Wilcoxon	2
	283	Finegoldia_magna	value	baseline	3 months	0.198241	1	0.198	ns	Wilcoxon	2
	307	CAG-873_sp001701165	value	baseline	3 months	0.198561	1	0.199	ns	Wilcoxon	2
	638	Bifidobacterium_ruminantium	value	baseline	3 months	0.198561	1	0.199	ns	Wilcoxon	2
	777	Paceibacter_normanii	value	baseline	3 months	0.198561	1	0.199	ns	Wilcoxon	2
	56	Staphylococcus_sp001431205	value	baseline	3 months	0.205101	1	0.205	ns	Wilcoxon	2
	169	Rahnella_sp003263515	value	baseline	3 months	0.205101	1	0.205	ns	Wilcoxon	2
	218	Bifidobacterium_adolescentis	value	baseline	3 months	0.20538	1	0.205	ns	Wilcoxon	2
	836	Lactobacillus_helsingborgensis	value	baseline	3 months	0.205101	1	0.205	ns	Wilcoxon	2
	820	Siphonobacter_curvatus	value	baseline	3 months	0.214157	1	0.214	ns	Wilcoxon	2
	252	Anaerotruncus_colihominis	value	baseline	3 months	0.214637	1	0.215	ns	Wilcoxon	2
	531	Clostridium_sp001304855	value	baseline	3 months	0.214637	1	0.215	ns	Wilcoxon	2
	774	Parabacteroides_bouchesdurhonensis	value	baseline	3 months	0.21487	1	0.215	ns	Wilcoxon	2
	87	Streptococcus_parasanguinis	value	baseline	3 months	0.218074	1	0.218	ns	Wilcoxon	2
	551	Anaerotignum_propionicum	value	baseline	3 months	0.224408	1	0.224	ns	Wilcoxon	2
	527	Dorea_sp900240315	value	baseline	3 months	0.231307	1	0.231	ns	Wilcoxon	2
	242	Anaerotruncus_rubiinfantis	value	baseline	3 months	0.237219	1	0.237	ns	Wilcoxon	2
	468	Lawsonibacter_sp000492175	value	baseline	3 months	0.245107	1	0.245	ns	Wilcoxon	2
	560	Anaerofustis_stercorihominis	value	baseline	3 months	0.247585	1	0.248	ns	Wilcoxon	2
	736	unclassified_Bacilli	value	baseline	3 months	0.248522	1	0.249	ns	Wilcoxon	2
	361	Ruminococcus_sp000980705	value	baseline	3 months	0.251298	1	0.251	ns	Wilcoxon	2
	709	Senegalimassilia_anaerobia	value	baseline	3 months	0.253649	1	0.254	ns	Wilcoxon	2
	593	Enterococcus_italicus	value	baseline	3 months	0.262313	1	0.262	ns	Wilcoxon	2
	700	Soleaferrea_massiliensis	value	baseline	3 months	0.262204	1	0.262	ns	Wilcoxon	2
	798	Alloprevotella_tannerae	value	baseline	3 months	0.263163	1	0.263	ns	Wilcoxon	2
	140	UBA1820_sp003150615	value	baseline	3 months	0.264171	1	0.264	ns	Wilcoxon	2
	450	Streptococcus_sp001587175	value	baseline	3 months	0.267222	1	0.267	ns	Wilcoxon	2
	105	Citrobacter_amalonaticus	value	baseline	3 months	0.267952	1	0.268	ns	Wilcoxon	2
	293	Ruminococcus_sp003011855	value	baseline	3 months	0.267952	1	0.268	ns	Wilcoxon	2
	131	CAG-45_sp900066395	value	baseline	3 months	0.274293	1	0.274	ns	Wilcoxon	2
	605	Parabacteroides_merdae	value	baseline	3 months	0.274293	1	0.274	ns	Wilcoxon	2
	78	Lactobacillus_equicursoris	value	baseline	3 months	0.275024	1	0.275	ns	Wilcoxon	2
	399	Massiliomicrobiota_timonensis	value	baseline	3 months	0.274832	1	0.275	ns	Wilcoxon	2
	367	Solobacterium_extructa	value	baseline	3 months	0.279173	1	0.279	ns	Wilcoxon	2
	319	Anaerotignum_neopropionicum	value	baseline	3 months	0.282523	1	0.283	ns	Wilcoxon	2
	245	Peptoniphilus_lacrimalis	value	baseline	3 months	0.283628	1	0.284	ns	Wilcoxon	2
	460	Streptococcus_constellatus	value	baseline	3 months	0.283628	1	0.284	ns	Wilcoxon	2
	773	H1_sp001653155	value	baseline	3 months	0.283564	1	0.284	ns	Wilcoxon	2
	778	GWE1-39-12_sp001029735	value	baseline	3 months	0.283628	1	0.284	ns	Wilcoxon	2
	576	Streptococcus_intermedius	value	baseline	3 months	0.286986	1	0.287	ns	Wilcoxon	2
	703	UBA6985_sp900314465	value	baseline	3 months	0.286986	1	0.287	ns	Wilcoxon	2
	405	Lancefieldella_sp000564995	value	baseline	3 months	0.288571	1	0.289	ns	Wilcoxon	2
	389	Lactococcus_lactis	value	baseline	3 months	0.28973	1	0.29	ns	Wilcoxon	2
	285	CAG-306_sp000980375	value	baseline	3 months	0.300174	1	0.3	ns	Wilcoxon	2
	695	Rothia_mucilaginosa	value	baseline	3 months	0.304019	1	0.304	ns	Wilcoxon	2
	458	Terrisporobacter_othiniensis	value	baseline	3 months	0.305725	1	0.306	ns	Wilcoxon	2
	558	UBA7640_sp002483765	value	baseline	3 months	0.305798	1	0.306	ns	Wilcoxon	2
	623	Dorea_scindens	value	baseline	3 months	0.306138	1	0.306	ns	Wilcoxon	2
	721	Bifidobacterium_animalis	value	baseline	3 months	0.306524	1	0.307	ns	Wilcoxon	2
	668	UBA7862_sp002500135	value	baseline	3 months	0.312215	1	0.312	ns	Wilcoxon	2
	770	Hungatella_sp000526575	value	baseline	3 months	0.3132	1	0.313	ns	Wilcoxon	2
	246	Lactobacillus_gasseri	value	baseline	3 months	0.324399	1	0.324	ns	Wilcoxon	2
	64	Streptococcus_phocae	value	baseline	3 months	0.32477	1	0.325	ns	Wilcoxon	2
	621	unclassified_Dorea	value	baseline	3 months	0.32477	1	0.325	ns	Wilcoxon	2
	788	unclassified_Halobacteroidales	value	baseline	3 months	0.32477	1	0.325	ns	Wilcoxon	2
	280	Anaerotignum_lactatifermentans	value	baseline	3 months	0.329693	1	0.33	ns	Wilcoxon	2
	256	Dorea_sp002160985	value	baseline	3 months	0.331932	1	0.332	ns	Wilcoxon	2
	590	Absiella_innocuum	value	baseline	3 months	0.334688	1	0.335	ns	Wilcoxon	2
	676	Romboutsia_ilealis	value	baseline	3 months	0.334688	1	0.335	ns	Wilcoxon	2
	501	Massilioclostridium_methylpentosum	value	baseline	3 months	0.339392	1	0.339	ns	Wilcoxon	2
	357	unclassified_Bacteroidales	value	baseline	3 months	0.340421	1	0.34	ns	Wilcoxon	2
	312	GCA-900066995_sp900291955	value	baseline	3 months	0.341612	1	0.342	ns	Wilcoxon	2
	762	Desulfotomaculum_kuznetsovii	value	baseline	3 months	0.344143	1	0.344	ns	Wilcoxon	2
	13	Streptococcus_pseudopneumoniae	value	baseline	3 months	0.346614	1	0.347	ns	Wilcoxon	2
	18	Lactobacillus_ginsenosidimutans	value	baseline	3 months	0.346614	1	0.347	ns	Wilcoxon	2
	25	Lactobacillus_timonensis	value	baseline	3 months	0.346614	1	0.347	ns	Wilcoxon	2
	27	Dialister_micraerophilus	value	baseline	3 months	0.346614	1	0.347	ns	Wilcoxon	2
	43	Enterococcus_aquimarinus	value	baseline	3 months	0.346614	1	0.347	ns	Wilcoxon	2
	52	Lactobacillus_parabuchneri	value	baseline	3 months	0.346614	1	0.347	ns	Wilcoxon	2
	54	Lactobacillus_amylovorus	value	baseline	3 months	0.346614	1	0.347	ns	Wilcoxon	2
	58	Streptococcus_agalactiae	value	baseline	3 months	0.346614	1	0.347	ns	Wilcoxon	2
	73	Lactococcus_petauri	value	baseline	3 months	0.346614	1	0.347	ns	Wilcoxon	2
	89	Hafnia_paralvei	value	baseline	3 months	0.346614	1	0.347	ns	Wilcoxon	2
	102	Lactobacillus_animalis	value	baseline	3 months	0.346614	1	0.347	ns	Wilcoxon	2
	112	Acinetobacter_ursingii	value	baseline	3 months	0.346614	1	0.347	ns	Wilcoxon	2
	122	Porphyromonas_sp001808555	value	baseline	3 months	0.346614	1	0.347	ns	Wilcoxon	2
	142	Lactococcus_plantarum	value	baseline	3 months	0.346614	1	0.347	ns	Wilcoxon	2
	232	Peptoniphilus_sp900088125	value	baseline	3 months	0.346614	1	0.347	ns	Wilcoxon	2
	250	Erwinia_tasmaniensis	value	baseline	3 months	0.346614	1	0.347	ns	Wilcoxon	2
	257	Eubacterium_callanderi	value	baseline	3 months	0.346614	1	0.347	ns	Wilcoxon	2
	270	Gabonibacter_massiliensis	value	baseline	3 months	0.346614	1	0.347	ns	Wilcoxon	2
	278	Bacteroides_sp002161565	value	baseline	3 months	0.346614	1	0.347	ns	Wilcoxon	2
	302	Leuconostoc_lactis	value	baseline	3 months	0.346614	1	0.347	ns	Wilcoxon	2
	322	Lactobacillus_fuchuensis	value	baseline	3 months	0.346614	1	0.347	ns	Wilcoxon	2
	347	Campylobacter_ureolyticus	value	baseline	3 months	0.346614	1	0.347	ns	Wilcoxon	2
	383	Fusobacterium_necrophorum	value	baseline	3 months	0.346614	1	0.347	ns	Wilcoxon	2
	398	Murdochiella_massiliensis	value	baseline	3 months	0.346614	1	0.347	ns	Wilcoxon	2
	413	Cellulosilyticum_lentocellum	value	baseline	3 months	0.346614	1	0.347	ns	Wilcoxon	2
	421	Megasphaera_cerevisiae	value	baseline	3 months	0.346614	1	0.347	ns	Wilcoxon	2
	424	Lactobacillus_futsaii	value	baseline	3 months	0.346614	1	0.347	ns	Wilcoxon	2
	427	Helicobacter_pametensis	value	baseline	3 months	0.346614	1	0.347	ns	Wilcoxon	2
	435	UBA2284_sp003518475	value	baseline	3 months	0.346614	1	0.347	ns	Wilcoxon	2
	439	Enterococcus_timonensis	value	baseline	3 months	0.346614	1	0.347	ns	Wilcoxon	2
	462	Enterococcus_pernyi	value	baseline	3 months	0.346614	1	0.347	ns	Wilcoxon	2
	466	Paraclostridium_bifermentans	value	baseline	3 months	0.346614	1	0.347	ns	Wilcoxon	2
	471	Niameybacter_massiliensis	value	baseline	3 months	0.346614	1	0.347	ns	Wilcoxon	2
	518	Fusobacterium_massiliense	value	baseline	3 months	0.346614	1	0.347	ns	Wilcoxon	2
	541	Anaerococcus_sp900232825	value	baseline	3 months	0.346614	1	0.347	ns	Wilcoxon	2
	548	Comamonas_aquatica	value	baseline	3 months	0.346614	1	0.347	ns	Wilcoxon	2
	562	Campylobacter_concisus	value	baseline	3 months	0.346614	1	0.347	ns	Wilcoxon	2
	580	Lactococcus_garvieae	value	baseline	3 months	0.346614	1	0.347	ns	Wilcoxon	2
	596	Fusobacterium_varium	value	baseline	3 months	0.346614	1	0.347	ns	Wilcoxon	2
	641	Erwinia_sp002752575	value	baseline	3 months	0.346614	1	0.347	ns	Wilcoxon	2
	657	Ruminiclostridium_sufflavum	value	baseline	3 months	0.346614	1	0.347	ns	Wilcoxon	2
	663	Streptococcus_dysgalactiae	value	baseline	3 months	0.346614	1	0.347	ns	Wilcoxon	2
	664	Clostridium_tertium	value	baseline	3 months	0.346614	1	0.347	ns	Wilcoxon	2
	678	Lactobacillus_antri	value	baseline	3 months	0.346614	1	0.347	ns	Wilcoxon	2
	686	Porphyromonas_endodontalis	value	baseline	3 months	0.346614	1	0.347	ns	Wilcoxon	2
	701	Pantoea_cancerogenus	value	baseline	3 months	0.346614	1	0.347	ns	Wilcoxon	2
	707	Alistipes_sp002159375	value	baseline	3 months	0.346614	1	0.347	ns	Wilcoxon	2
	714	Solobacterium_sp900343155	value	baseline	3 months	0.346614	1	0.347	ns	Wilcoxon	2
	716	Enteroscipio_rubneri	value	baseline	3 months	0.346614	1	0.347	ns	Wilcoxon	2
	717	GCA-900066575_sp002160765	value	baseline	3 months	0.346614	1	0.347	ns	Wilcoxon	2
	722	Kocuria_rhizophila	value	baseline	3 months	0.346614	1	0.347	ns	Wilcoxon	2
	729	Raoultella_planticola	value	baseline	3 months	0.346614	1	0.347	ns	Wilcoxon	2
	821	HO2-49-34_sp001783515	value	baseline	3 months	0.346614	1	0.347	ns	Wilcoxon	2
	822	Rappaport_israeli	value	baseline	3 months	0.346614	1	0.347	ns	Wilcoxon	2
	844	unclassified_Rhizobiaceae	value	baseline	3 months	0.346614	1	0.347	ns	Wilcoxon	2
	846	Hepatobacter_penaei	value	baseline	3 months	0.346614	1	0.347	ns	Wilcoxon	2
	849	Bin5_sp002238445	value	baseline	3 months	0.346614	1	0.347	ns	Wilcoxon	2
	852	Bact-08_sp000473305	value	baseline	3 months	0.346614	1	0.347	ns	Wilcoxon	2
	853	unclassified_RC9	value	baseline	3 months	0.346614	1	0.347	ns	Wilcoxon	2
	861	UBA10025_sp001003705	value	baseline	3 months	0.346614	1	0.347	ns	Wilcoxon	2
	862	1-14-0-10-43-42_sp002793915	value	baseline	3 months	0.346614	1	0.347	ns	Wilcoxon	2
	864	unclassified_UBA922	value	baseline	3 months	0.346614	1	0.347	ns	Wilcoxon	2
	866	GN02-873_sp003260345	value	baseline	3 months	0.346614	1	0.347	ns	Wilcoxon	2
	868	2-12-FULL-43-12_sp001783065	value	baseline	3 months	0.346614	1	0.347	ns	Wilcoxon	2
	871	UBA12478_sp002793515	value	baseline	3 months	0.346614	1	0.347	ns	Wilcoxon	2
	873	XYD2-FULL-41-14_sp001784475	value	baseline	3 months	0.346614	1	0.347	ns	Wilcoxon	2
	883	Collinsella_vaginalis	value	baseline	3 months	0.346614	1	0.347	ns	Wilcoxon	2
	888	unclassified_Negativicutes	value	baseline	3 months	0.346614	1	0.347	ns	Wilcoxon	2
	889	UBA12403_sp003511125	value	baseline	3 months	0.346614	1	0.347	ns	Wilcoxon	2
	896	GCA-002793355_sp002793355	value	baseline	3 months	0.346614	1	0.347	ns	Wilcoxon	2
	899	MTC7_sp001695645	value	baseline	3 months	0.346614	1	0.347	ns	Wilcoxon	2
	900	unclassified_Planctomycetota	value	baseline	3 months	0.346614	1	0.347	ns	Wilcoxon	2
	902	UBA10146_sp001001925	value	baseline	3 months	0.346614	1	0.347	ns	Wilcoxon	2
	904	unclassified_UBA9933	value	baseline	3 months	0.346614	1	0.347	ns	Wilcoxon	2
	905	21-14-all-37-9_sp002772495	value	baseline	3 months	0.346614	1	0.347	ns	Wilcoxon	2
	906	NBLS01_sp002084385	value	baseline	3 months	0.346614	1	0.347	ns	Wilcoxon	2
	907	UBA5532_sp002426885	value	baseline	3 months	0.346614	1	0.347	ns	Wilcoxon	2
	909	Erysipelatoclostridium_sp002160495	value	baseline	3 months	0.346614	1	0.347	ns	Wilcoxon	2
	912	unclassified_Erysipelotrichales	value	baseline	3 months	0.346614	1	0.347	ns	Wilcoxon	2
	915	Entotheonella_factor	value	baseline	3 months	0.346614	1	0.347	ns	Wilcoxon	2
	385	Rubneribacter_badeniensis	value	baseline	3 months	0.351511	1	0.352	ns	Wilcoxon	2
	635	Blautia_sp900120195	value	baseline	3 months	0.352347	1	0.352	ns	Wilcoxon	2
	537	Eubacterium_saphenum	value	baseline	3 months	0.353628	1	0.354	ns	Wilcoxon	2
	1	Staphylococcus_argenteus	value	baseline	3 months	0.355924	1	0.356	ns	Wilcoxon	2
	31	Metakosakonia_intermedia	value	baseline	3 months	0.355924	1	0.356	ns	Wilcoxon	2
	60	Leuconostoc_citreum	value	baseline	3 months	0.355924	1	0.356	ns	Wilcoxon	2
	98	Faecalicoccus_pleomorphus	value	baseline	3 months	0.355924	1	0.356	ns	Wilcoxon	2
	113	F0332_sp000466165	value	baseline	3 months	0.355924	1	0.356	ns	Wilcoxon	2
	188	Bifidobacterium_angulatum	value	baseline	3 months	0.355924	1	0.356	ns	Wilcoxon	2
	313	Fannyhessea_vaginae	value	baseline	3 months	0.355924	1	0.356	ns	Wilcoxon	2
	842	QS-5-54-17_sp003022365	value	baseline	3 months	0.355924	1	0.356	ns	Wilcoxon	2
	863	UBA12115_sp003514055	value	baseline	3 months	0.355924	1	0.356	ns	Wilcoxon	2
	254	Parabacteroides_distasonis	value	baseline	3 months	0.35706	1	0.357	ns	Wilcoxon	2
	366	Streptococcus_sp001556435	value	baseline	3 months	0.35706	1	0.357	ns	Wilcoxon	2
	370	Bacteroides_plebeius	value	baseline	3 months	0.35706	1	0.357	ns	Wilcoxon	2
	417	Clostridium_disporicum	value	baseline	3 months	0.35706	1	0.357	ns	Wilcoxon	2
	606	Blautia_sp900066355	value	baseline	3 months	0.35706	1	0.357	ns	Wilcoxon	2
	618	43510_sp000403315	value	baseline	3 months	0.357823	1	0.358	ns	Wilcoxon	2
	806	BMS3ABIN06_sp002897895	value	baseline	3 months	0.357823	1	0.358	ns	Wilcoxon	2
	261	Bacteroides_fluxus	value	baseline	3 months	0.360583	1	0.361	ns	Wilcoxon	2
	581	Paraprevotella_xylaniphila	value	baseline	3 months	0.36231	1	0.362	ns	Wilcoxon	2
	725	Veillonella_tobetsuensis	value	baseline	3 months	0.361909	1	0.362	ns	Wilcoxon	2
	566	Dialister_succinatiphilus	value	baseline	3 months	0.364441	1	0.364	ns	Wilcoxon	2
	329	Clostridium_sp000155435	value	baseline	3 months	0.368446	1	0.368	ns	Wilcoxon	2
	742	UBA3073_sp002774315	value	baseline	3 months	0.36922	1	0.369	ns	Wilcoxon	2
	46	Brachyspira_hampsonii	value	baseline	3 months	0.370357	1	0.37	ns	Wilcoxon	2
	156	Dorea_longicatena	value	baseline	3 months	0.375281	1	0.375	ns	Wilcoxon	2
	744	Eubacterium_cellulosolvens	value	baseline	3 months	0.375281	1	0.375	ns	Wilcoxon	2
	885	unclassified_Butyricicoccaceae	value	baseline	3 months	0.374919	1	0.375	ns	Wilcoxon	2
	645	Veillonella_rogosae	value	baseline	3 months	0.378882	1	0.379	ns	Wilcoxon	2
	239	Parabacteroides_goldsteinii	value	baseline	3 months	0.380621	1	0.381	ns	Wilcoxon	2
	416	Hafnia_alvei	value	baseline	3 months	0.380621	1	0.381	ns	Wilcoxon	2
	748	unclassified_Actinobacteria	value	baseline	3 months	0.387918	1	0.388	ns	Wilcoxon	2
	475	Citrobacter_portucalensis	value	baseline	3 months	0.39249	1	0.392	ns	Wilcoxon	2
	500	Actinomyces_sp000195595	value	baseline	3 months	0.39249	1	0.392	ns	Wilcoxon	2
	512	unclassified_Rhodospirillales	value	baseline	3 months	0.39249	1	0.392	ns	Wilcoxon	2
	776	2013-40CM-41-45_sp002215675	value	baseline	3 months	0.39249	1	0.392	ns	Wilcoxon	2
	834	Lactobacillus_kalixensis	value	baseline	3 months	0.39249	1	0.392	ns	Wilcoxon	2
	598	unclassified_Parabacteroides	value	baseline	3 months	0.394971	1	0.395	ns	Wilcoxon	2
	480	CAG-81_sp900066055	value	baseline	3 months	0.398708	1	0.399	ns	Wilcoxon	2
	588	51-20_sp001917175	value	baseline	3 months	0.399266	1	0.399	ns	Wilcoxon	2
	449	Romboutsia_dakarense	value	baseline	3 months	0.404096	1	0.404	ns	Wilcoxon	2
	544	Bacteroides_sartorii	value	baseline	3 months	0.404482	1	0.404	ns	Wilcoxon	2
	765	Lacunisphaera_limnophila	value	baseline	3 months	0.404482	1	0.404	ns	Wilcoxon	2
	805	unclassified_Oscillospirales	value	baseline	3 months	0.406423	1	0.406	ns	Wilcoxon	2
	441	Alloprevotella_rava	value	baseline	3 months	0.407424	1	0.407	ns	Wilcoxon	2
	24	Streptococcus_sp000259505	value	baseline	3 months	0.408157	1	0.408	ns	Wilcoxon	2
	479	Vallitalea_guaymasensis	value	baseline	3 months	0.407721	1	0.408	ns	Wilcoxon	2
	515	unclassified_Clostridia	value	baseline	3 months	0.41336	1	0.413	ns	Wilcoxon	2
	62	Lactobacillus_paracasei	value	baseline	3 months	0.415263	1	0.415	ns	Wilcoxon	2
	658	Pseudobacteroides_cellulosolvens	value	baseline	3 months	0.422376	1	0.422	ns	Wilcoxon	2
	693	Faecalicatena_contorta	value	baseline	3 months	0.421809	1	0.422	ns	Wilcoxon	2
	50	Streptococcus_gordonii	value	baseline	3 months	0.423432	1	0.423	ns	Wilcoxon	2
	534	unclassified_Clostridium	value	baseline	3 months	0.426063	1	0.426	ns	Wilcoxon	2
	216	Alistipes_indistinctus	value	baseline	3 months	0.427536	1	0.428	ns	Wilcoxon	2
	362	TM7x_sp000803625	value	baseline	3 months	0.428818	1	0.429	ns	Wilcoxon	2
	655	unclassified_Oscillibacter	value	baseline	3 months	0.428818	1	0.429	ns	Wilcoxon	2
	161	CAG-180_sp900315985	value	baseline	3 months	0.433204	1	0.433	ns	Wilcoxon	2
	202	Blautia_sp900066335	value	baseline	3 months	0.433204	1	0.433	ns	Wilcoxon	2
	225	Erysipelatoclostridium_sp000752095	value	baseline	3 months	0.433204	1	0.433	ns	Wilcoxon	2
	235	Bacteroides_eggerthii	value	baseline	3 months	0.433204	1	0.433	ns	Wilcoxon	2
	550	unclassified_Ruminococcus	value	baseline	3 months	0.433247	1	0.433	ns	Wilcoxon	2
	573	Catenibacterium_mitsuokai	value	baseline	3 months	0.433247	1	0.433	ns	Wilcoxon	2
	37	Phascolarctobacterium_faecium	value	baseline	3 months	0.447379	1	0.447	ns	Wilcoxon	2
	222	Bittarella_massiliensis	value	baseline	3 months	0.448457	1	0.448	ns	Wilcoxon	2
	303	Lactonifactor_longoviformis	value	baseline	3 months	0.44889	1	0.449	ns	Wilcoxon	2
	543	Lactobacillus_equigenerosi	value	baseline	3 months	0.452375	1	0.452	ns	Wilcoxon	2
	837	Bacteroides_mediterraneensis	value	baseline	3 months	0.452375	1	0.452	ns	Wilcoxon	2
	760	unclassified_Flavobacteriales	value	baseline	3 months	0.453224	1	0.453	ns	Wilcoxon	2
	354	Akkermansia_muciniphila	value	baseline	3 months	0.453574	1	0.454	ns	Wilcoxon	2
	506	Eubacterium_coprostanoligenes	value	baseline	3 months	0.453574	1	0.454	ns	Wilcoxon	2
	212	Bifidobacterium_bifidum	value	baseline	3 months	0.45777	1	0.458	ns	Wilcoxon	2
	107	Ezakiella_coagulans	value	baseline	3 months	0.458683	1	0.459	ns	Wilcoxon	2
	177	Tyzzerella_sp000411335	value	baseline	3 months	0.461861	1	0.462	ns	Wilcoxon	2
	540	Prevotella_sp002265625	value	baseline	3 months	0.46155	1	0.462	ns	Wilcoxon	2
	70	Desulfovibrio_piger	value	baseline	3 months	0.463798	1	0.464	ns	Wilcoxon	2
	783	unclassified_Gammaproteobacteria	value	baseline	3 months	0.465367	1	0.465	ns	Wilcoxon	2
	128	Streptococcus_mitis	value	baseline	3 months	0.466613	1	0.467	ns	Wilcoxon	2
	355	Leuconostoc_suionicum	value	baseline	3 months	0.466791	1	0.467	ns	Wilcoxon	2
	754	unclassified_Bacteroidia	value	baseline	3 months	0.469351	1	0.469	ns	Wilcoxon	2
	637	Fournierella_sp002160145	value	baseline	3 months	0.471292	1	0.471	ns	Wilcoxon	2
	282	CAG-196_sp002102975	value	baseline	3 months	0.478953	1	0.479	ns	Wilcoxon	2
	411	Christensenella_timonensis	value	baseline	3 months	0.478953	1	0.479	ns	Wilcoxon	2
	397	Alistipes_senegalensis	value	baseline	3 months	0.480387	1	0.48	ns	Wilcoxon	2
	81	Desulfovibrio_desulfuricans	value	baseline	3 months	0.484155	1	0.484	ns	Wilcoxon	2
	236	Odoribacter_laneus	value	baseline	3 months	0.484155	1	0.484	ns	Wilcoxon	2
	767	UBA1539_sp002788135	value	baseline	3 months	0.484155	1	0.484	ns	Wilcoxon	2
	402	Anaerofilum_sp002160015	value	baseline	3 months	0.485351	1	0.485	ns	Wilcoxon	2
	772	unclassified_Proteobacteria	value	baseline	3 months	0.486249	1	0.486	ns	Wilcoxon	2
	228	Alistipes_sp900290115	value	baseline	3 months	0.487241	1	0.487	ns	Wilcoxon	2
	409	Hungatella_sp001312405	value	baseline	3 months	0.486884	1	0.487	ns	Wilcoxon	2
	759	GWA2-35-9_sp002793435	value	baseline	3 months	0.487241	1	0.487	ns	Wilcoxon	2
	887	Mogibacterium_timonense	value	baseline	3 months	0.487241	1	0.487	ns	Wilcoxon	2
	724	Ruminococcus_callidus	value	baseline	3 months	0.490241	1	0.49	ns	Wilcoxon	2
	608	Lawsonibacter_sp900066825	value	baseline	3 months	0.490573	1	0.491	ns	Wilcoxon	2
	26	Dialister_sp900343095	value	baseline	3 months	0.495087	1	0.495	ns	Wilcoxon	2
	38	Enterococcus_faecium	value	baseline	3 months	0.496328	1	0.496	ns	Wilcoxon	2
	192	Blautia_sp000285855	value	baseline	3 months	0.495846	1	0.496	ns	Wilcoxon	2
	334	Intestinimonas_butyriciproducens	value	baseline	3 months	0.495846	1	0.496	ns	Wilcoxon	2
	358	Blautia_sp900066145	value	baseline	3 months	0.495846	1	0.496	ns	Wilcoxon	2
	423	Massilioclostridium_coli	value	baseline	3 months	0.495846	1	0.496	ns	Wilcoxon	2
	193	Faecalicatena_sp001487105	value	baseline	3 months	0.499508	1	0.5	ns	Wilcoxon	2
	790	unclassified_Enorma	value	baseline	3 months	0.499508	1	0.5	ns	Wilcoxon	2
	381	Slackia_piriformis	value	baseline	3 months	0.500863	1	0.501	ns	Wilcoxon	2
	483	Blautia_sp002159835	value	baseline	3 months	0.507387	1	0.507	ns	Wilcoxon	2
	92	Lactobacillus_ruminis	value	baseline	3 months	0.516733	1	0.517	ns	Wilcoxon	2
	94	Dorea_sp001185345	value	baseline	3 months	0.517107	1	0.517	ns	Wilcoxon	2
	451	Streptococcus_sp000479315	value	baseline	3 months	0.516733	1	0.517	ns	Wilcoxon	2
	715	Lactobacillus_murinus	value	baseline	3 months	0.516733	1	0.517	ns	Wilcoxon	2
	775	Hydrogenobaculum_sp000213785	value	baseline	3 months	0.516733	1	0.517	ns	Wilcoxon	2
	172	Dorea_formicigenerans	value	baseline	3 months	0.517724	1	0.518	ns	Wilcoxon	2
	182	Oscillibacter_sp900066435	value	baseline	3 months	0.517724	1	0.518	ns	Wilcoxon	2
	565	Streptococcus_salivarius	value	baseline	3 months	0.517724	1	0.518	ns	Wilcoxon	2
	33	unclassified_Streptococcus	value	baseline	3 months	0.518752	1	0.519	ns	Wilcoxon	2
	514	HUN007_sp000712055	value	baseline	3 months	0.518752	1	0.519	ns	Wilcoxon	2
	126	Traorella_massiliensis	value	baseline	3 months	0.524335	1	0.524	ns	Wilcoxon	2
	390	Gordonibacter_massiliensis	value	baseline	3 months	0.524335	1	0.524	ns	Wilcoxon	2
	162	Bifidobacterium_breve	value	baseline	3 months	0.525832	1	0.526	ns	Wilcoxon	2
	585	Citrobacter_freundii	value	baseline	3 months	0.526358	1	0.526	ns	Wilcoxon	2
	431	Catabacter_hongkongensis	value	baseline	3 months	0.528254	1	0.528	ns	Wilcoxon	2
	30	Lactobacillus_algidus	value	baseline	3 months	0.528742	1	0.529	ns	Wilcoxon	2
	93	Enterococcus_sp001297065	value	baseline	3 months	0.528742	1	0.529	ns	Wilcoxon	2
	251	Solobacterium_sp000701725	value	baseline	3 months	0.528742	1	0.529	ns	Wilcoxon	2
	310	Olsenella_sp000752675	value	baseline	3 months	0.528562	1	0.529	ns	Wilcoxon	2
	360	Megasphaera_elsdenii	value	baseline	3 months	0.528742	1	0.529	ns	Wilcoxon	2
	436	Porphyromonas_asaccharolytica	value	baseline	3 months	0.528742	1	0.529	ns	Wilcoxon	2
	648	Erysipelatoclostridium_cocleatum	value	baseline	3 months	0.528742	1	0.529	ns	Wilcoxon	2
	876	unclassified_Bacteroidaceae	value	baseline	3 months	0.528742	1	0.529	ns	Wilcoxon	2
	620	Herbinix_luporum	value	baseline	3 months	0.531481	1	0.531	ns	Wilcoxon	2
	687	Pauljensenia_cellulosilytica	value	baseline	3 months	0.531412	1	0.531	ns	Wilcoxon	2
	654	Coprococcus_sp000154245	value	baseline	3 months	0.534173	1	0.534	ns	Wilcoxon	2
	803	unclassified_Cyanobacteriia	value	baseline	3 months	0.534181	1	0.534	ns	Wilcoxon	2
	353	CAG-81_sp900066535	value	baseline	3 months	0.535144	1	0.535	ns	Wilcoxon	2
	372	Collinsella_bouchesdurhonensis	value	baseline	3 months	0.534529	1	0.535	ns	Wilcoxon	2
	807	unclassified_Blautia	value	baseline	3 months	0.534644	1	0.535	ns	Wilcoxon	2
	301	Enterococcus_mundtii	value	baseline	3 months	0.538632	1	0.539	ns	Wilcoxon	2
	215	Bacteroides_vulgatus	value	baseline	3 months	0.540078	1	0.54	ns	Wilcoxon	2
	340	Lawsonibacter_sp900066645	value	baseline	3 months	0.540078	1	0.54	ns	Wilcoxon	2
	644	992a_sp001940245	value	baseline	3 months	0.544226	1	0.544	ns	Wilcoxon	2
	255	Erysipelatoclostridium_saccharogumia	value	baseline	3 months	0.545219	1	0.545	ns	Wilcoxon	2
	680	Bacteroides_caccae	value	baseline	3 months	0.545591	1	0.546	ns	Wilcoxon	2
	17	Enterococcus_durans	value	baseline	3 months	0.546637	1	0.547	ns	Wilcoxon	2
	211	Porphyromonas_uenonis	value	baseline	3 months	0.547123	1	0.547	ns	Wilcoxon	2
	827	unclassified_Collinsella	value	baseline	3 months	0.547123	1	0.547	ns	Wilcoxon	2
	708	Christensenella_sp001678845	value	baseline	3 months	0.550464	1	0.55	ns	Wilcoxon	2
	745	Arctic96AD-7_sp002685535	value	baseline	3 months	0.556491	1	0.556	ns	Wilcoxon	2
	190	Intestinimonas_massiliensis	value	baseline	3 months	0.558155	1	0.558	ns	Wilcoxon	2
	311	unclassified_Oscillospiraceae	value	baseline	3 months	0.558155	1	0.558	ns	Wilcoxon	2
	629	Libanicoccus_massiliensis	value	baseline	3 months	0.561784	1	0.562	ns	Wilcoxon	2
	848	Marseille-P2935_sp900104565	value	baseline	3 months	0.561784	1	0.562	ns	Wilcoxon	2
	191	Coprococcus_comes	value	baseline	3 months	0.562892	1	0.563	ns	Wilcoxon	2
	195	Dorea_sp900066555	value	baseline	3 months	0.562892	1	0.563	ns	Wilcoxon	2
	266	Odoribacter_splanchnicus	value	baseline	3 months	0.562892	1	0.563	ns	Wilcoxon	2
	321	Negativibacillus_massiliensis	value	baseline	3 months	0.562892	1	0.563	ns	Wilcoxon	2
	432	UBA1191_sp900066305	value	baseline	3 months	0.562892	1	0.563	ns	Wilcoxon	2
	456	Denitrobacterium_detoxificans	value	baseline	3 months	0.562892	1	0.563	ns	Wilcoxon	2
	711	COE1_sp000403215	value	baseline	3 months	0.56299	1	0.563	ns	Wilcoxon	2
	828	GCA-002708145_sp002714425	value	baseline	3 months	0.562726	1	0.563	ns	Wilcoxon	2
	79	Lactobacillus_apodemi	value	baseline	3 months	0.563687	1	0.564	ns	Wilcoxon	2
	111	Absiella_sp000163515	value	baseline	3 months	0.563687	1	0.564	ns	Wilcoxon	2
	55	Streptococcus_lutetiensis	value	baseline	3 months	0.567321	1	0.567	ns	Wilcoxon	2
	247	CAG-603_sp900066105	value	baseline	3 months	0.567788	1	0.568	ns	Wilcoxon	2
	359	Campylobacter_hominis	value	baseline	3 months	0.572338	1	0.572	ns	Wilcoxon	2
	496	Acholeplasma_hippikon	value	baseline	3 months	0.572338	1	0.572	ns	Wilcoxon	2
	447	Anaeromassilibacillus_senegalensis	value	baseline	3 months	0.575071	1	0.575	ns	Wilcoxon	2
	9	Lactobacillus_taiwanensis	value	baseline	3 months	0.575524	1	0.576	ns	Wilcoxon	2
	96	Bifidobacterium_gallicum	value	baseline	3 months	0.575524	1	0.576	ns	Wilcoxon	2
	135	Streptococcus_pneumoniae	value	baseline	3 months	0.575818	1	0.576	ns	Wilcoxon	2
	249	Parvimonas_sp000214475	value	baseline	3 months	0.575524	1	0.576	ns	Wilcoxon	2
	271	G11_sp900103495	value	baseline	3 months	0.575524	1	0.576	ns	Wilcoxon	2
	317	Cloacibacillus_porcorum	value	baseline	3 months	0.575524	1	0.576	ns	Wilcoxon	2
	407	Peptostreptococcus_russellii	value	baseline	3 months	0.575524	1	0.576	ns	Wilcoxon	2
	415	Lactobacillus_satsumensis	value	baseline	3 months	0.576173	1	0.576	ns	Wilcoxon	2
	443	An7_sp002159765	value	baseline	3 months	0.575524	1	0.576	ns	Wilcoxon	2
	448	UBA3789_sp002369415	value	baseline	3 months	0.576173	1	0.576	ns	Wilcoxon	2
	464	unclassified_Escherichia	value	baseline	3 months	0.576173	1	0.576	ns	Wilcoxon	2
	508	Herbaspirillum_sp000282575	value	baseline	3 months	0.575524	1	0.576	ns	Wilcoxon	2
	583	Streptococcus_sp000314795	value	baseline	3 months	0.575524	1	0.576	ns	Wilcoxon	2
	601	Clostridium_butyricum	value	baseline	3 months	0.576173	1	0.576	ns	Wilcoxon	2
	809	Fimbriiglobus_ruber	value	baseline	3 months	0.575524	1	0.576	ns	Wilcoxon	2
	880	Enteroscipio_sp000270285	value	baseline	3 months	0.575524	1	0.576	ns	Wilcoxon	2
	186	Monoglobus_pectinilyticus	value	baseline	3 months	0.581539	1	0.582	ns	Wilcoxon	2
	171	Eubacterium_hallii	value	baseline	3 months	0.586148	1	0.586	ns	Wilcoxon	2
	350	Clostridium_sp001517625	value	baseline	3 months	0.586148	1	0.586	ns	Wilcoxon	2
	493	Blautia_obeum	value	baseline	3 months	0.586148	1	0.586	ns	Wilcoxon	2
	619	Collinsella_sp000763055	value	baseline	3 months	0.586148	1	0.586	ns	Wilcoxon	2
	785	Prevotella_bergensis	value	baseline	3 months	0.590058	1	0.59	ns	Wilcoxon	2
	83	Enterococcus_sp002140915	value	baseline	3 months	0.591888	1	0.592	ns	Wilcoxon	2
	292	Buttiauxella_gaviniae	value	baseline	3 months	0.591888	1	0.592	ns	Wilcoxon	2
	364	CAG-475_sp002449145	value	baseline	3 months	0.591888	1	0.592	ns	Wilcoxon	2
	851	Muribaculum_intestinale	value	baseline	3 months	0.591888	1	0.592	ns	Wilcoxon	2
	220	Alistipes_ihumii	value	baseline	3 months	0.593146	1	0.593	ns	Wilcoxon	2
	683	Sutterella_wadsworthensis	value	baseline	3 months	0.5934	1	0.593	ns	Wilcoxon	2
	408	Streptococcus_sobrinus	value	baseline	3 months	0.594464	1	0.594	ns	Wilcoxon	2
	730	unclassified_Anaerotruncus	value	baseline	3 months	0.597274	1	0.597	ns	Wilcoxon	2
	702	Massiliomicrobiota_sp002160815	value	baseline	3 months	0.597784	1	0.598	ns	Wilcoxon	2
	217	Streptococcus_anginosus	value	baseline	3 months	0.603846	1	0.604	ns	Wilcoxon	2
	478	Flavonifractor_sp002161215	value	baseline	3 months	0.603846	1	0.604	ns	Wilcoxon	2
	636	Anaeromassilibacillus_sp002159845	value	baseline	3 months	0.605123	1	0.605	ns	Wilcoxon	2
	77	Enterococcus_saccharolyticus	value	baseline	3 months	0.608623	1	0.609	ns	Wilcoxon	2
	474	Megamonas_funiformis	value	baseline	3 months	0.608623	1	0.609	ns	Wilcoxon	2
	69	Clostridium_leptum	value	baseline	3 months	0.609829	1	0.61	ns	Wilcoxon	2
	401	Ruminiclostridium_siraeum	value	baseline	3 months	0.609829	1	0.61	ns	Wilcoxon	2
	835	Sphingobacterium_sp900163865	value	baseline	3 months	0.614075	1	0.614	ns	Wilcoxon	2
	61	Enterobacter_cancerogenus	value	baseline	3 months	0.614904	1	0.615	ns	Wilcoxon	2
	262	Lactobacillus_rhamnosus	value	baseline	3 months	0.614904	1	0.615	ns	Wilcoxon	2
	269	Bifidobacterium_pullorum	value	baseline	3 months	0.614904	1	0.615	ns	Wilcoxon	2
	393	Odoribacter_massiliensis	value	baseline	3 months	0.614904	1	0.615	ns	Wilcoxon	2
	672	Fusobacterium_mortiferum	value	baseline	3 months	0.614904	1	0.615	ns	Wilcoxon	2
	882	unclassified_Opitutales	value	baseline	3 months	0.614904	1	0.615	ns	Wilcoxon	2
	203	Clostridium_asparagiforme	value	baseline	3 months	0.617207	1	0.617	ns	Wilcoxon	2
	240	Bacteroides_stercoris	value	baseline	3 months	0.617449	1	0.617	ns	Wilcoxon	2
	316	Christensenella_minuta	value	baseline	3 months	0.616532	1	0.617	ns	Wilcoxon	2
	84	Pauljensenia_keddieii	value	baseline	3 months	0.61975	1	0.62	ns	Wilcoxon	2
	323	Fusobacterium_perfoetens	value	baseline	3 months	0.622834	1	0.623	ns	Wilcoxon	2
	824	CAG-822_sp000432855	value	baseline	3 months	0.622834	1	0.623	ns	Wilcoxon	2
	67	Facklamia_hominis	value	baseline	3 months	0.624174	1	0.624	ns	Wilcoxon	2
	197	CAG-81_sp900066785	value	baseline	3 months	0.623763	1	0.624	ns	Wilcoxon	2
	237	Parabacteroides_gordonii	value	baseline	3 months	0.624174	1	0.624	ns	Wilcoxon	2
	274	Bacteroides_salyersiae	value	baseline	3 months	0.624174	1	0.624	ns	Wilcoxon	2
	378	unclassified_Desulfitobacteriales	value	baseline	3 months	0.624174	1	0.624	ns	Wilcoxon	2
	495	Beduini_massiliensis	value	baseline	3 months	0.624174	1	0.624	ns	Wilcoxon	2
	587	Streptococcus_equinus	value	baseline	3 months	0.624174	1	0.624	ns	Wilcoxon	2
	728	Ruminococcus_flavefaciens	value	baseline	3 months	0.624174	1	0.624	ns	Wilcoxon	2
	829	Marvinbryantia_formatexigens	value	baseline	3 months	0.624174	1	0.624	ns	Wilcoxon	2
	838	Omnitrophus_magneticus	value	baseline	3 months	0.624174	1	0.624	ns	Wilcoxon	2
	867	Mogibacterium_diversum	value	baseline	3 months	0.624174	1	0.624	ns	Wilcoxon	2
	85	Veillonella_parvula	value	baseline	3 months	0.625999	1	0.626	ns	Wilcoxon	2
	116	Enterococcus_hermanniensis	value	baseline	3 months	0.62554	1	0.626	ns	Wilcoxon	2
	124	Fenollaria_timonensis	value	baseline	3 months	0.62554	1	0.626	ns	Wilcoxon	2
	167	Prevotella_timonensis	value	baseline	3 months	0.62554	1	0.626	ns	Wilcoxon	2
	457	Ruminococcus_champanellensis	value	baseline	3 months	0.62554	1	0.626	ns	Wilcoxon	2
	661	RC9_sp001915575	value	baseline	3 months	0.62554	1	0.626	ns	Wilcoxon	2
	603	Robinsoniella_peoriensis	value	baseline	3 months	0.627439	1	0.627	ns	Wilcoxon	2
	103	Succinivibrio_dextrinosolvens	value	baseline	3 months	0.62842	1	0.628	ns	Wilcoxon	2
	243	Neobitarella_massiliensis	value	baseline	3 months	0.62842	1	0.628	ns	Wilcoxon	2
	226	Bacteroides_coprocola	value	baseline	3 months	0.629552	1	0.63	ns	Wilcoxon	2
	613	Alistipes_finegoldii	value	baseline	3 months	0.629552	1	0.63	ns	Wilcoxon	2
	7	Lactobacillus_reuteri	value	baseline	3 months	0.632228	1	0.632	ns	Wilcoxon	2
	297	Coprococcus_sp900066115	value	baseline	3 months	0.633913	1	0.634	ns	Wilcoxon	2
	523	Rothia_dentocariosa	value	baseline	3 months	0.634436	1	0.634	ns	Wilcoxon	2
	753	Victivallis_sp002998355	value	baseline	3 months	0.634436	1	0.634	ns	Wilcoxon	2
	272	Mogibacterium_pumilum	value	baseline	3 months	0.636461	1	0.636	ns	Wilcoxon	2
	492	DTU053_sp001512765	value	baseline	3 months	0.636461	1	0.636	ns	Wilcoxon	2
	632	Lachnoclostridium_edouardi	value	baseline	3 months	0.641686	1	0.642	ns	Wilcoxon	2
	516	Anaerotruncus_massiliensis	value	baseline	3 months	0.643267	1	0.643	ns	Wilcoxon	2
	486	Bacteroides_finegoldii	value	baseline	3 months	0.644969	1	0.645	ns	Wilcoxon	2
	569	Holdemanella_biformis	value	baseline	3 months	0.647037	1	0.647	ns	Wilcoxon	2
	746	unclassified_Coprobacter	value	baseline	3 months	0.648486	1	0.648	ns	Wilcoxon	2
	344	Bacteroides_sp900066445	value	baseline	3 months	0.648759	1	0.649	ns	Wilcoxon	2
	685	Flavonifractor_sp900199495	value	baseline	3 months	0.648759	1	0.649	ns	Wilcoxon	2
	5	Enterococcus_faecalis	value	baseline	3 months	0.653827	1	0.654	ns	Wilcoxon	2
	244	Bacteroides_clarus	value	baseline	3 months	0.654297	1	0.654	ns	Wilcoxon	2
	418	Massilimaliae_massiliensis	value	baseline	3 months	0.654223	1	0.654	ns	Wilcoxon	2
	511	Pseudoflavonifractor_capillosus	value	baseline	3 months	0.654075	1	0.654	ns	Wilcoxon	2
	602	Erysipelatoclostridium_ramosum	value	baseline	3 months	0.653827	1	0.654	ns	Wilcoxon	2
	794	Fischerella_muscicola	value	baseline	3 months	0.654299	1	0.654	ns	Wilcoxon	2
	260	Streptococcus_macedonicus	value	baseline	3 months	0.65474	1	0.655	ns	Wilcoxon	2
	320	Agathobacter_ruminis	value	baseline	3 months	0.65474	1	0.655	ns	Wilcoxon	2
	884	Firm-08_sp001604045	value	baseline	3 months	0.65474	1	0.655	ns	Wilcoxon	2
	279	Bacteroides_bouchesdurhonensis	value	baseline	3 months	0.657297	1	0.657	ns	Wilcoxon	2
	482	Escherichia_sp001660175	value	baseline	3 months	0.657297	1	0.657	ns	Wilcoxon	2
	651	Bifidobacterium_gallinarum	value	baseline	3 months	0.657297	1	0.657	ns	Wilcoxon	2
	181	Lawsonibacter_sp000177015	value	baseline	3 months	0.658382	1	0.658	ns	Wilcoxon	2
	277	UC5-1-2E3_sp001304875	value	baseline	3 months	0.658382	1	0.658	ns	Wilcoxon	2
	315	Clostridium_saudiense	value	baseline	3 months	0.658382	1	0.658	ns	Wilcoxon	2
	327	Coprobacter_fastidiosus	value	baseline	3 months	0.658382	1	0.658	ns	Wilcoxon	2
	349	Clostridium_saccharolyticum	value	baseline	3 months	0.658382	1	0.658	ns	Wilcoxon	2
	352	Ruminococcus_bromii	value	baseline	3 months	0.658382	1	0.658	ns	Wilcoxon	2
	379	OEMS01_sp900199405	value	baseline	3 months	0.658382	1	0.658	ns	Wilcoxon	2
	545	Marseille-P4683_sp900232885	value	baseline	3 months	0.658382	1	0.658	ns	Wilcoxon	2
	91	Peptostreptococcus_sp000758885	value	baseline	3 months	0.66093	1	0.661	ns	Wilcoxon	2
	459	Parasutterella_sp000980495	value	baseline	3 months	0.664772	1	0.665	ns	Wilcoxon	2
	273	Bacteroides_nordii	value	baseline	3 months	0.666776	1	0.667	ns	Wilcoxon	2
	804	Spiroplasma_taiwanense	value	baseline	3 months	0.667821	1	0.668	ns	Wilcoxon	2
	187	Bifidobacterium_dentium	value	baseline	3 months	0.671237	1	0.671	ns	Wilcoxon	2
	592	Papillibacter_cinnamivorans	value	baseline	3 months	0.670604	1	0.671	ns	Wilcoxon	2
	801	Paraburkholderia_sp000173575	value	baseline	3 months	0.671237	1	0.671	ns	Wilcoxon	2
	522	CAG-95_sp000403495	value	baseline	3 months	0.672543	1	0.673	ns	Wilcoxon	2
	143	Duodenibacillus_massiliensis	value	baseline	3 months	0.674157	1	0.674	ns	Wilcoxon	2
	607	Rothia_sp001808955	value	baseline	3 months	0.674157	1	0.674	ns	Wilcoxon	2
	141	Blautia_hydrogenotrophica	value	baseline	3 months	0.675484	1	0.675	ns	Wilcoxon	2
	425	Collinsella_aerofaciens	value	baseline	3 months	0.679278	1	0.679	ns	Wilcoxon	2
	487	Lawsonibacter_sp002161175	value	baseline	3 months	0.679278	1	0.679	ns	Wilcoxon	2
	747	unclassified_Paraburkholderia	value	baseline	3 months	0.679139	1	0.679	ns	Wilcoxon	2
	336	Ruminococcus_bicirculans	value	baseline	3 months	0.683212	1	0.683	ns	Wilcoxon	2
	351	Bacteroides_cellulosilyticus	value	baseline	3 months	0.683212	1	0.683	ns	Wilcoxon	2
	481	Agathobacter_rectale	value	baseline	3 months	0.683212	1	0.683	ns	Wilcoxon	2
	564	Blautia_sp900066205	value	baseline	3 months	0.683212	1	0.683	ns	Wilcoxon	2
	634	Eubacterium_sp000687695	value	baseline	3 months	0.683212	1	0.683	ns	Wilcoxon	2
	646	Gemmiger_sp002160955	value	baseline	3 months	0.683212	1	0.683	ns	Wilcoxon	2
	339	Acetitomaculum_ruminis	value	baseline	3 months	0.684522	1	0.685	ns	Wilcoxon	2
	205	Prevotella_sp001275135	value	baseline	3 months	0.685504	1	0.686	ns	Wilcoxon	2
	488	Prevotella_lascolaii	value	baseline	3 months	0.685504	1	0.686	ns	Wilcoxon	2
	104	Allisonella_histaminiformans	value	baseline	3 months	0.689684	1	0.69	ns	Wilcoxon	2
	268	Eubacterium_limosum	value	baseline	3 months	0.689684	1	0.69	ns	Wilcoxon	2
	88	Enterococcus_canis	value	baseline	3 months	0.695584	1	0.696	ns	Wilcoxon	2
	294	Propionibacterium_freudenreichii	value	baseline	3 months	0.695584	1	0.696	ns	Wilcoxon	2
	324	Clostridium_paraputrificum	value	baseline	3 months	0.695584	1	0.696	ns	Wilcoxon	2
	410	Clostridioides_difficile	value	baseline	3 months	0.695584	1	0.696	ns	Wilcoxon	2
	575	unclassified_RF39	value	baseline	3 months	0.695584	1	0.696	ns	Wilcoxon	2
	699	Acutalibacter_muris	value	baseline	3 months	0.695584	1	0.696	ns	Wilcoxon	2
	879	Desulfonispora_thiosulfatigenes	value	baseline	3 months	0.695584	1	0.696	ns	Wilcoxon	2
	913	unclassified_Flavonifractor	value	baseline	3 months	0.695584	1	0.696	ns	Wilcoxon	2
	19	Lactobacillus_johnsonii	value	baseline	3 months	0.696616	1	0.697	ns	Wilcoxon	2
	275	UBA6984_sp003258725	value	baseline	3 months	0.696616	1	0.697	ns	Wilcoxon	2
	345	Prevotella_sp003043945	value	baseline	3 months	0.696616	1	0.697	ns	Wilcoxon	2
	406	Enorma_massiliensis	value	baseline	3 months	0.696616	1	0.697	ns	Wilcoxon	2
	669	Clostridium_merdae	value	baseline	3 months	0.696616	1	0.697	ns	Wilcoxon	2
	109	Pauljensenia_pyogenes	value	baseline	3 months	0.7003	1	0.7	ns	Wilcoxon	2
	71	unclassified_Acetivibrio	value	baseline	3 months	0.703567	1	0.704	ns	Wilcoxon	2
	563	Tyzzerella_sp000209385	value	baseline	3 months	0.704023	1	0.704	ns	Wilcoxon	2
	758	GCA-2687025_sp002687025	value	baseline	3 months	0.703567	1	0.704	ns	Wilcoxon	2
	41	Phascolarctobacterium_succinatutens	value	baseline	3 months	0.70838	1	0.708	ns	Wilcoxon	2
	115	Bacteroides_ovatus	value	baseline	3 months	0.70838	1	0.708	ns	Wilcoxon	2
	198	Faecalicatena_sp900066545	value	baseline	3 months	0.70838	1	0.708	ns	Wilcoxon	2
	304	GCA-900066905_sp900066905	value	baseline	3 months	0.70838	1	0.708	ns	Wilcoxon	2
	626	Agathobaculum_sp900291975	value	baseline	3 months	0.70838	1	0.708	ns	Wilcoxon	2
	454	Blautia_hominis	value	baseline	3 months	0.709162	1	0.709	ns	Wilcoxon	2
	811	unclassified_Lactobacillus	value	baseline	3 months	0.709162	1	0.709	ns	Wilcoxon	2
	617	Massilimaliae_timonensis	value	baseline	3 months	0.711511	1	0.712	ns	Wilcoxon	2
	258	Butyricimonas_sp002161485	value	baseline	3 months	0.717402	1	0.717	ns	Wilcoxon	2
	298	Pauljensenia_sp000411415	value	baseline	3 months	0.717402	1	0.717	ns	Wilcoxon	2
	230	Coprobacter_secundus	value	baseline	3 months	0.718706	1	0.719	ns	Wilcoxon	2
	521	Bacteroides_togonis	value	baseline	3 months	0.718706	1	0.719	ns	Wilcoxon	2
	154	Faecalicatena_sp900120155	value	baseline	3 months	0.723015	1	0.723	ns	Wilcoxon	2
	538	XBD2001_sp900116395	value	baseline	3 months	0.722959	1	0.723	ns	Wilcoxon	2
	684	unclassified_Eggerthellaceae	value	baseline	3 months	0.722972	1	0.723	ns	Wilcoxon	2
	856	Zag111_sp002102825	value	baseline	3 months	0.72265	1	0.723	ns	Wilcoxon	2
	881	Meiothermus_sp003226535	value	baseline	3 months	0.72265	1	0.723	ns	Wilcoxon	2
	670	Enterococcus_gilvus	value	baseline	3 months	0.728113	1	0.728	ns	Wilcoxon	2
	80	Clostridium_bolteae	value	baseline	3 months	0.730499	1	0.73	ns	Wilcoxon	2
	667	Adlercreutzia_equolifaciens	value	baseline	3 months	0.73044	1	0.73	ns	Wilcoxon	2
	533	Parvimonas_micra	value	baseline	3 months	0.732986	1	0.733	ns	Wilcoxon	2
	823	GCA-002694895_sp002711005	value	baseline	3 months	0.732986	1	0.733	ns	Wilcoxon	2
	51	Streptococcus_sp000187445	value	baseline	3 months	0.733861	1	0.734	ns	Wilcoxon	2
	99	Alistipes_obesi	value	baseline	3 months	0.733861	1	0.734	ns	Wilcoxon	2
	147	Clostridium_sp003024715	value	baseline	3 months	0.733861	1	0.734	ns	Wilcoxon	2
	180	Faecalicatena_gnavus	value	baseline	3 months	0.733861	1	0.734	ns	Wilcoxon	2
	299	GCA-900066575_sp900066385	value	baseline	3 months	0.733861	1	0.734	ns	Wilcoxon	2
	314	Acutalibacter_timonensis	value	baseline	3 months	0.733861	1	0.734	ns	Wilcoxon	2
	465	unclassified_Lachnospiraceae	value	baseline	3 months	0.733861	1	0.734	ns	Wilcoxon	2
	525	Oscillibacter_ruminantium	value	baseline	3 months	0.733861	1	0.734	ns	Wilcoxon	2
	530	MS4_sp000752215	value	baseline	3 months	0.733861	1	0.734	ns	Wilcoxon	2
	741	Hydrogenovibrio_sp002779995	value	baseline	3 months	0.733861	1	0.734	ns	Wilcoxon	2
	761	unclassified_Rs-D84	value	baseline	3 months	0.734446	1	0.734	ns	Wilcoxon	2
	194	Marvinbryantia_sp900066075	value	baseline	3 months	0.736985	1	0.737	ns	Wilcoxon	2
	16	Lactobacillus_sakei	value	baseline	3 months	0.740237	1	0.74	ns	Wilcoxon	2
	184	Bacteroides_coprophilus	value	baseline	3 months	0.740237	1	0.74	ns	Wilcoxon	2
	549	Lactobacillus_vaginalis	value	baseline	3 months	0.740237	1	0.74	ns	Wilcoxon	2
	158	Flavonifractor_sp002159175	value	baseline	3 months	0.741903	1	0.742	ns	Wilcoxon	2
	615	Collinsella_sp002232035	value	baseline	3 months	0.741903	1	0.742	ns	Wilcoxon	2
	392	Raoultibacter_timonensis	value	baseline	3 months	0.742842	1	0.743	ns	Wilcoxon	2
	148	Blautia_coccoides	value	baseline	3 months	0.749735	1	0.75	ns	Wilcoxon	2
	625	Ruminococcus_sp900100595	value	baseline	3 months	0.752506	1	0.753	ns	Wilcoxon	2
	751	GWA1-54-12_sp001779505	value	baseline	3 months	0.752506	1	0.753	ns	Wilcoxon	2
	132	Dorea_sp900066765	value	baseline	3 months	0.75354	1	0.754	ns	Wilcoxon	2
	168	Sellimonas_intestinalis	value	baseline	3 months	0.754377	1	0.754	ns	Wilcoxon	2
	371	Butyricimonas_sp900258545	value	baseline	3 months	0.75354	1	0.754	ns	Wilcoxon	2
	850	unclassified_Ruminococcaceae	value	baseline	3 months	0.754377	1	0.754	ns	Wilcoxon	2
	599	Duncaniella_muris	value	baseline	3 months	0.75614	1	0.756	ns	Wilcoxon	2
	612	Kineothrix_alysoides	value	baseline	3 months	0.75614	1	0.756	ns	Wilcoxon	2
	659	UBA9475_sp002161235	value	baseline	3 months	0.756206	1	0.756	ns	Wilcoxon	2
	771	Rs-D84_sp002437665	value	baseline	3 months	0.75614	1	0.756	ns	Wilcoxon	2
	815	unclassified_Romboutsia	value	baseline	3 months	0.757556	1	0.758	ns	Wilcoxon	2
	166	Bifidobacterium_infantis	value	baseline	3 months	0.759632	1	0.76	ns	Wilcoxon	2
	332	GCA-900066575_sp002160825	value	baseline	3 months	0.759632	1	0.76	ns	Wilcoxon	2
	335	Lachnospira_rogosae	value	baseline	3 months	0.759632	1	0.76	ns	Wilcoxon	2
	498	Roseburia_sp001940165	value	baseline	3 months	0.759632	1	0.76	ns	Wilcoxon	2
	519	S5-A14a_sp900112915	value	baseline	3 months	0.759632	1	0.76	ns	Wilcoxon	2
	755	An172_sp002160515	value	baseline	3 months	0.766824	1	0.767	ns	Wilcoxon	2
	461	EMTCatB1_sp001950395	value	baseline	3 months	0.768361	1	0.768	ns	Wilcoxon	2
	14	Lactobacillus_oris	value	baseline	3 months	0.769966	1	0.77	ns	Wilcoxon	2
	44	Actinomyces_massiliensis	value	baseline	3 months	0.769966	1	0.77	ns	Wilcoxon	2
	445	Akkermansia_sp001580195	value	baseline	3 months	0.769966	1	0.77	ns	Wilcoxon	2
	34	CAG-302_sp002375205	value	baseline	3 months	0.773231	1	0.773	ns	Wilcoxon	2
	472	Prevotellamassilia_timonensis	value	baseline	3 months	0.773231	1	0.773	ns	Wilcoxon	2
	509	Dorea_sp900312975	value	baseline	3 months	0.779248	1	0.779	ns	Wilcoxon	2
	688	Blautia_sp001304935	value	baseline	3 months	0.779248	1	0.779	ns	Wilcoxon	2
	201	Bacteroides_massiliensis	value	baseline	3 months	0.782327	1	0.782	ns	Wilcoxon	2
	532	UBA2658_sp002841545	value	baseline	3 months	0.781524	1	0.782	ns	Wilcoxon	2
	833	Anaerobium_acetethylicum	value	baseline	3 months	0.784937	1	0.785	ns	Wilcoxon	2
	137	Eubacterium_ventriosum	value	baseline	3 months	0.785665	1	0.786	ns	Wilcoxon	2
	150	Eubacterium_ramulus	value	baseline	3 months	0.785665	1	0.786	ns	Wilcoxon	2
	375	Agathobaculum_butyriciproducens	value	baseline	3 months	0.785665	1	0.786	ns	Wilcoxon	2
	422	Haemophilus_parainfluenzae	value	baseline	3 months	0.788851	1	0.789	ns	Wilcoxon	2
	795	QS-4-48-99_sp003021505	value	baseline	3 months	0.788851	1	0.789	ns	Wilcoxon	2
	825	Hungatella_sp900155545	value	baseline	3 months	0.788851	1	0.789	ns	Wilcoxon	2
	363	Alloscardovia_omnicolens	value	baseline	3 months	0.790094	1	0.79	ns	Wilcoxon	2
	446	Raoultibacter_massiliensis	value	baseline	3 months	0.790094	1	0.79	ns	Wilcoxon	2
	557	Bacillus_bogoriensis	value	baseline	3 months	0.790094	1	0.79	ns	Wilcoxon	2
	594	Lachnoclostridium_sp900078195	value	baseline	3 months	0.79562	1	0.796	ns	Wilcoxon	2
	734	unclassified_Christensenella	value	baseline	3 months	0.79614	1	0.796	ns	Wilcoxon	2
	524	Dorea_phocaeense	value	baseline	3 months	0.803628	1	0.804	ns	Wilcoxon	2
	529	Enterococcus_hirae	value	baseline	3 months	0.803628	1	0.804	ns	Wilcoxon	2
	757	unclassified_Prevotella	value	baseline	3 months	0.804055	1	0.804	ns	Wilcoxon	2
	68	Streptococcus_sanguinis	value	baseline	3 months	0.808263	1	0.808	ns	Wilcoxon	2
	265	Bacteroides_intestinalis	value	baseline	3 months	0.80946	1	0.809	ns	Wilcoxon	2
	377	Gordonibacter_pamelaeae	value	baseline	3 months	0.809417	1	0.809	ns	Wilcoxon	2
	749	Prevotella_sp002933775	value	baseline	3 months	0.809188	1	0.809	ns	Wilcoxon	2
	185	Oscillibacter_sp900115635	value	baseline	3 months	0.811933	1	0.812	ns	Wilcoxon	2
	743	unclassified_Patescibacteria	value	baseline	3 months	0.811933	1	0.812	ns	Wilcoxon	2
	643	Erysipelatoclostridium_spiroforme	value	baseline	3 months	0.816464	1	0.816	ns	Wilcoxon	2
	159	Hungatella_effluvii	value	baseline	3 months	0.82172	1	0.822	ns	Wilcoxon	2
	289	Eubacterium_ruminantium	value	baseline	3 months	0.82172	1	0.822	ns	Wilcoxon	2
	387	43510_sp001940225	value	baseline	3 months	0.82172	1	0.822	ns	Wilcoxon	2
	86	Bifidobacterium_sp002742445	value	baseline	3 months	0.824451	1	0.824	ns	Wilcoxon	2
	622	unclassified_Lachnospira	value	baseline	3 months	0.824451	1	0.824	ns	Wilcoxon	2
	689	Coprobacillus_cateniformis	value	baseline	3 months	0.824461	1	0.824	ns	Wilcoxon	2
	712	UBA9475_sp002161675	value	baseline	3 months	0.824461	1	0.824	ns	Wilcoxon	2
	420	Succinivibrio_sp900315395	value	baseline	3 months	0.825179	1	0.825	ns	Wilcoxon	2
	32	Enterococcus_massiliensis	value	baseline	3 months	0.831931	1	0.832	ns	Wilcoxon	2
	227	Alistipes_timonensis	value	baseline	3 months	0.834774	1	0.835	ns	Wilcoxon	2
	178	Parabacteroides_johnsonii	value	baseline	3 months	0.836027	1	0.836	ns	Wilcoxon	2
	343	CAG-462_sp900291465	value	baseline	3 months	0.835776	1	0.836	ns	Wilcoxon	2
	630	Flavonifractor_plautii	value	baseline	3 months	0.835841	1	0.836	ns	Wilcoxon	2
	647	unclassified_Faecalicatena	value	baseline	3 months	0.836225	1	0.836	ns	Wilcoxon	2
	763	unclassified_Coprococcus	value	baseline	3 months	0.835844	1	0.836	ns	Wilcoxon	2
	4	Ruthenibacterium_lactatiformans	value	baseline	3 months	0.838409	1	0.838	ns	Wilcoxon	2
	163	Barnesiella_intestinihominis	value	baseline	3 months	0.838409	1	0.838	ns	Wilcoxon	2
	189	Lawsonibacter_asaccharolyticus	value	baseline	3 months	0.838409	1	0.838	ns	Wilcoxon	2
	365	Faecalibacterium_prausnitzii	value	baseline	3 months	0.838409	1	0.838	ns	Wilcoxon	2
	369	Streptococcus_thermophilus	value	baseline	3 months	0.838409	1	0.838	ns	Wilcoxon	2
	412	CAG-495_sp001917125	value	baseline	3 months	0.838409	1	0.838	ns	Wilcoxon	2
	710	GCA-900066935_sp900066925	value	baseline	3 months	0.840193	1	0.84	ns	Wilcoxon	2
	286	Escherichia_flexneri	value	baseline	3 months	0.841386	1	0.841	ns	Wilcoxon	2
	208	RUG762_sp900316495	value	baseline	3 months	0.845435	1	0.845	ns	Wilcoxon	2
	600	Ethanoligenens_harbinense	value	baseline	3 months	0.846396	1	0.846	ns	Wilcoxon	2
	780	HGW-BRC1-1_sp002842095	value	baseline	3 months	0.849692	1	0.85	ns	Wilcoxon	2
	15	unclassified_Metakosakonia	value	baseline	3 months	0.855989	1	0.856	ns	Wilcoxon	2
	209	GCA-900066755_sp900066755	value	baseline	3 months	0.855989	1	0.856	ns	Wilcoxon	2
	528	Actinomyces_oris	value	baseline	3 months	0.855989	1	0.856	ns	Wilcoxon	2
	48	Acidaminococcus_intestini	value	baseline	3 months	0.859148	1	0.859	ns	Wilcoxon	2
	160	Prevotella_disiens	value	baseline	3 months	0.859148	1	0.859	ns	Wilcoxon	2
	263	Peptoniphilus_grossensis	value	baseline	3 months	0.859148	1	0.859	ns	Wilcoxon	2
	308	unclassified_Enterobacter	value	baseline	3 months	0.859148	1	0.859	ns	Wilcoxon	2
	437	Enterococcus_sp002850555	value	baseline	3 months	0.859148	1	0.859	ns	Wilcoxon	2
	485	Blautia_sp003287895	value	baseline	3 months	0.859339	1	0.859	ns	Wilcoxon	2
	288	CAG-95_sp900066375	value	baseline	3 months	0.862008	1	0.862	ns	Wilcoxon	2
	391	Merdibacter_massiliensis	value	baseline	3 months	0.862389	1	0.862	ns	Wilcoxon	2
	152	Bacteroides_faecis	value	baseline	3 months	0.862903	1	0.863	ns	Wilcoxon	2
	173	Pseudoflavonifractor_sp900079765	value	baseline	3 months	0.863256	1	0.863	ns	Wilcoxon	2
	234	Bifidobacterium_catenulatum	value	baseline	3 months	0.862684	1	0.863	ns	Wilcoxon	2
	616	Blautia_sp002161285	value	baseline	3 months	0.863225	1	0.863	ns	Wilcoxon	2
	779	Christensenella_massiliensis	value	baseline	3 months	0.863225	1	0.863	ns	Wilcoxon	2
	444	Leuconostoc_pseudomesenteroides	value	baseline	3 months	0.864166	1	0.864	ns	Wilcoxon	2
	219	Tidjanibacter_inops	value	baseline	3 months	0.865064	1	0.865	ns	Wilcoxon	2
	224	Murimonas_intestini	value	baseline	3 months	0.865064	1	0.865	ns	Wilcoxon	2
	295	Acetatifactor_sp900066565	value	baseline	3 months	0.865064	1	0.865	ns	Wilcoxon	2
	414	Faecalibacterium_sp002160895	value	baseline	3 months	0.865064	1	0.865	ns	Wilcoxon	2
	434	KLE1615_sp900066985	value	baseline	3 months	0.865064	1	0.865	ns	Wilcoxon	2
	484	Faecalicatena_lactaris	value	baseline	3 months	0.865064	1	0.865	ns	Wilcoxon	2
	547	Acetatifactor_sp900066365	value	baseline	3 months	0.865064	1	0.865	ns	Wilcoxon	2
	552	Eisenbergiella_sp900066775	value	baseline	3 months	0.865064	1	0.865	ns	Wilcoxon	2
	582	Bacteroides_caecimuris	value	baseline	3 months	0.865064	1	0.865	ns	Wilcoxon	2
	674	Flavonifractor_sp000508885	value	baseline	3 months	0.865064	1	0.865	ns	Wilcoxon	2
	735	unclassified_Bacteria	value	baseline	3 months	0.865064	1	0.865	ns	Wilcoxon	2
	95	Peptostreptococcus_stomatis	value	baseline	3 months	0.866643	1	0.867	ns	Wilcoxon	2
	810	unclassified_Christensenellaceae	value	baseline	3 months	0.866643	1	0.867	ns	Wilcoxon	2
	276	Butyrivibrio_crossotus	value	baseline	3 months	0.868338	1	0.868	ns	Wilcoxon	2
	610	Lachnospira_pectinoschiza	value	baseline	3 months	0.86994	1	0.87	ns	Wilcoxon	2
	723	unclassified_Paceibacteria	value	baseline	3 months	0.86994	1	0.87	ns	Wilcoxon	2
	640	Eubacterium_sp000703065	value	baseline	3 months	0.871229	1	0.871	ns	Wilcoxon	2
	153	Bariatricus_massiliensis	value	baseline	3 months	0.874065	1	0.874	ns	Wilcoxon	2
	221	Alistipes_sp900240235	value	baseline	3 months	0.875255	1	0.875	ns	Wilcoxon	2
	281	Butyricicoccus_porcorum	value	baseline	3 months	0.874811	1	0.875	ns	Wilcoxon	2
	855	Paraburkholderia_phenoliruptrix	value	baseline	3 months	0.876447	1	0.876	ns	Wilcoxon	2
	470	Clostridium_sp000753455	value	baseline	3 months	0.876731	1	0.877	ns	Wilcoxon	2
	572	Prevotella_sp900290275	value	baseline	3 months	0.879495	1	0.879	ns	Wilcoxon	2
	584	Streptococcus_cristatus	value	baseline	3 months	0.879495	1	0.879	ns	Wilcoxon	2
	812	Prevotella_falsenii	value	baseline	3 months	0.879495	1	0.879	ns	Wilcoxon	2
	490	unclassified_Lachnoclostridium	value	baseline	3 months	0.882927	1	0.883	ns	Wilcoxon	2
	287	Emergencia_timonensis	value	baseline	3 months	0.887749	1	0.888	ns	Wilcoxon	2
	157	Eisenbergiella_massiliensis	value	baseline	3 months	0.88995	1	0.89	ns	Wilcoxon	2
	433	unclassified_Christensenellales	value	baseline	3 months	0.890252	1	0.89	ns	Wilcoxon	2
	556	Clostridium_citroniae	value	baseline	3 months	0.890386	1	0.89	ns	Wilcoxon	2
	165	Bacteroides_dorei	value	baseline	3 months	0.89187	1	0.892	ns	Wilcoxon	2
	374	Blautia_sp900066165	value	baseline	3 months	0.89187	1	0.892	ns	Wilcoxon	2
	554	Bacteroides_thetaiotaomicron	value	baseline	3 months	0.89187	1	0.892	ns	Wilcoxon	2
	571	unclassified_Firmicutes	value	baseline	3 months	0.89187	1	0.892	ns	Wilcoxon	2
	328	Anaerotruncus_sp000403395	value	baseline	3 months	0.897907	1	0.898	ns	Wilcoxon	2
	764	Paramuribaculum_intestinale	value	baseline	3 months	0.897907	1	0.898	ns	Wilcoxon	2
	123	Granulicatella_sp001071995	value	baseline	3 months	0.901056	1	0.901	ns	Wilcoxon	2
	384	CAG-353_sp900066885	value	baseline	3 months	0.901056	1	0.901	ns	Wilcoxon	2
	692	SK-Y3_sp002252565	value	baseline	3 months	0.900544	1	0.901	ns	Wilcoxon	2
	296	Faecalicatena_sp002161355	value	baseline	3 months	0.904038	1	0.904	ns	Wilcoxon	2
	117	Lactobacillus_curvatus	value	baseline	3 months	0.905938	1	0.906	ns	Wilcoxon	2
	513	Enterococcus_casseliflavus	value	baseline	3 months	0.905938	1	0.906	ns	Wilcoxon	2
	802	TMED88_sp002171515	value	baseline	3 months	0.905938	1	0.906	ns	Wilcoxon	2
	210	Rikenella_massiliensis	value	baseline	3 months	0.907824	1	0.908	ns	Wilcoxon	2
	597	Dakarella_massiliensis	value	baseline	3 months	0.907824	1	0.908	ns	Wilcoxon	2
	170	Ruminococcus_albus	value	baseline	3 months	0.910863	1	0.911	ns	Wilcoxon	2
	713	Adlercreutzia_caecimuris	value	baseline	3 months	0.913951	1	0.914	ns	Wilcoxon	2
	121	Dorea_sp000509125	value	baseline	3 months	0.915848	1	0.916	ns	Wilcoxon	2
	231	unclassified_Lawsonibacter	value	baseline	3 months	0.916287	1	0.916	ns	Wilcoxon	2
	233	Bacteroides_ilei	value	baseline	3 months	0.916938	1	0.917	ns	Wilcoxon	2
	542	Clostridium_perfringens	value	baseline	3 months	0.917447	1	0.917	ns	Wilcoxon	2
	553	Pauljensenia_sp000185285	value	baseline	3 months	0.916938	1	0.917	ns	Wilcoxon	2
	726	unclassified_Lachnoanaerobaculum	value	baseline	3 months	0.917447	1	0.917	ns	Wilcoxon	2
	818	unclassified_UBA9973	value	baseline	3 months	0.917447	1	0.917	ns	Wilcoxon	2
	325	Anaeromassilibacillus_sp001305115	value	baseline	3 months	0.917638	1	0.918	ns	Wilcoxon	2
	505	ASF356_sp000364165	value	baseline	3 months	0.917575	1	0.918	ns	Wilcoxon	2
	151	Fusicatenibacter_saccharivorans	value	baseline	3 months	0.918796	1	0.919	ns	Wilcoxon	2
	306	Turicibacter_sp001543345	value	baseline	3 months	0.918796	1	0.919	ns	Wilcoxon	2
	318	Anaerostipes_hadrus	value	baseline	3 months	0.918796	1	0.919	ns	Wilcoxon	2
	396	Anaerostipes_sp001940315	value	baseline	3 months	0.918796	1	0.919	ns	Wilcoxon	2
	463	Faecalicatena_faecis	value	baseline	3 months	0.918796	1	0.919	ns	Wilcoxon	2
	784	unclassified_Alphaproteobacteria	value	baseline	3 months	0.92315	1	0.923	ns	Wilcoxon	2
	28	Lactobacillus_acidophilus	value	baseline	3 months	0.926447	1	0.926	ns	Wilcoxon	2
	331	Olsenella_sp002159625	value	baseline	3 months	0.926447	1	0.926	ns	Wilcoxon	2
	337	Sellimonas_sp002159995	value	baseline	3 months	0.925672	1	0.926	ns	Wilcoxon	2
	568	Fusobacterium_animalis	value	baseline	3 months	0.926447	1	0.926	ns	Wilcoxon	2
	579	Veillonella_dispar	value	baseline	3 months	0.926447	1	0.926	ns	Wilcoxon	2
	589	Gordonibacter_urolithinfaciens	value	baseline	3 months	0.926447	1	0.926	ns	Wilcoxon	2
	916	OEMR01_sp900199515	value	baseline	3 months	0.926447	1	0.926	ns	Wilcoxon	2
	136	Dorea_sp000403455	value	baseline	3 months	0.931196	1	0.931	ns	Wilcoxon	2
	223	CAG-56_sp900066615	value	baseline	3 months	0.931375	1	0.931	ns	Wilcoxon	2
	267	Alistipes_shahii	value	baseline	3 months	0.931375	1	0.931	ns	Wilcoxon	2
	737	Bacteroides_acidifaciens	value	baseline	3 months	0.9305	1	0.931	ns	Wilcoxon	2
	497	unclassified_Acholeplasma	value	baseline	3 months	0.931835	1	0.932	ns	Wilcoxon	2
	832	XYC2-FULL-38-9_sp001818355	value	baseline	3 months	0.931835	1	0.932	ns	Wilcoxon	2
	886	Eubacterium_brachy	value	baseline	3 months	0.938486	1	0.938	ns	Wilcoxon	2
	53	Gemella_haemolysans	value	baseline	3 months	0.941305	1	0.941	ns	Wilcoxon	2
	419	Anaerotruncus_sp900199635	value	baseline	3 months	0.941988	1	0.942	ns	Wilcoxon	2
	577	Parabacteroides_sp900155425	value	baseline	3 months	0.941988	1	0.942	ns	Wilcoxon	2
	127	Holdemania_sp900120005	value	baseline	3 months	0.944134	1	0.944	ns	Wilcoxon	2
	696	unclassified_Lachnospirales	value	baseline	3 months	0.944134	1	0.944	ns	Wilcoxon	2
	791	unclassified_Acutalibacteraceae	value	baseline	3 months	0.944375	1	0.944	ns	Wilcoxon	2
	76	D5_sp900113995	value	baseline	3 months	0.945063	1	0.945	ns	Wilcoxon	2
	100	Parasutterella_excrementihominis	value	baseline	3 months	0.944996	1	0.945	ns	Wilcoxon	2
	204	Bacteroides_congonensis	value	baseline	3 months	0.945063	1	0.945	ns	Wilcoxon	2
	248	Cellulosilyticum_ruminicola	value	baseline	3 months	0.944615	1	0.945	ns	Wilcoxon	2
	489	Provencibacterium_massiliense	value	baseline	3 months	0.945063	1	0.945	ns	Wilcoxon	2
	611	Marseille-P3106_sp900169975	value	baseline	3 months	0.944724	1	0.945	ns	Wilcoxon	2
	697	unclassified_Intestinimonas	value	baseline	3 months	0.944615	1	0.945	ns	Wilcoxon	2
	752	AB1-6_sp001730065	value	baseline	3 months	0.944843	1	0.945	ns	Wilcoxon	2
	857	GCA-2402025_sp002402025	value	baseline	3 months	0.944615	1	0.945	ns	Wilcoxon	2
	23	Dialister_invisus	value	baseline	3 months	0.945813	1	0.946	ns	Wilcoxon	2
	125	CAG-41_sp900066215	value	baseline	3 months	0.945813	1	0.946	ns	Wilcoxon	2
	213	Bacteroides_fragilis	value	baseline	3 months	0.945813	1	0.946	ns	Wilcoxon	2
	229	Angelakisella_massiliensis	value	baseline	3 months	0.945813	1	0.946	ns	Wilcoxon	2
	491	Prevotella_copri	value	baseline	3 months	0.945813	1	0.946	ns	Wilcoxon	2
	671	Eggerthella_lenta	value	baseline	3 months	0.945813	1	0.946	ns	Wilcoxon	2
	673	Intestinibacter_bartlettii	value	baseline	3 months	0.945813	1	0.946	ns	Wilcoxon	2
	731	Bifidobacterium_longum	value	baseline	3 months	0.945813	1	0.946	ns	Wilcoxon	2
	507	Actinomyces_viscosus	value	baseline	3 months	0.951762	1	0.952	ns	Wilcoxon	2
	388	Victivallis_vadensis	value	baseline	3 months	0.956474	1	0.956	ns	Wilcoxon	2
	652	Zag1_sp001765415	value	baseline	3 months	0.958266	1	0.958	ns	Wilcoxon	2
	47	Actinomyces_sp000220835	value	baseline	3 months	0.958668	1	0.959	ns	Wilcoxon	2
	175	Clostridium_symbiosum	value	baseline	3 months	0.958764	1	0.959	ns	Wilcoxon	2
	656	Ruminiclostridium_cellulolyticum	value	baseline	3 months	0.958668	1	0.959	ns	Wilcoxon	2
	792	CAG-312_sp002437405	value	baseline	3 months	0.965886	1	0.966	ns	Wilcoxon	2
	119	Holdemania_massiliensis	value	baseline	3 months	0.967831	1	0.968	ns	Wilcoxon	2
	816	Hydrogenoanaerobacterium_saccharovorans	value	baseline	3 months	0.968581	1	0.969	ns	Wilcoxon	2
	400	unclassified_Acetivibrionaceae	value	baseline	3 months	0.971267	1	0.971	ns	Wilcoxon	2
	660	Streptococcus_infantarius	value	baseline	3 months	0.970633	1	0.971	ns	Wilcoxon	2
	768	Desulfovibrio_sp900095395	value	baseline	3 months	0.971267	1	0.971	ns	Wilcoxon	2
	174	Oxalobacter_formigenes	value	baseline	3 months	0.971516	1	0.972	ns	Wilcoxon	2
	330	An200_sp003268275	value	baseline	3 months	0.972171	1	0.972	ns	Wilcoxon	2
	342	Phocea_massiliensis	value	baseline	3 months	0.972405	1	0.972	ns	Wilcoxon	2
	356	UBA1394_sp900066845	value	baseline	3 months	0.972481	1	0.972	ns	Wilcoxon	2
	604	Dehalobacterium_formicoaceticum	value	baseline	3 months	0.971903	1	0.972	ns	Wilcoxon	2
	614	Eubacterium_sp900066595	value	baseline	3 months	0.972405	1	0.972	ns	Wilcoxon	2
	631	Blautia_sp900120295	value	baseline	3 months	0.971903	1	0.972	ns	Wilcoxon	2
	681	TF01-11_sp001414325	value	baseline	3 months	0.972405	1	0.972	ns	Wilcoxon	2
	682	Hungatella_hathewayi	value	baseline	3 months	0.97205	1	0.972	ns	Wilcoxon	2
	145	Bacteroides_pectinophilus	value	baseline	3 months	0.972521	1	0.973	ns	Wilcoxon	2
	155	Faecalicatena_torques	value	baseline	3 months	0.972891	1	0.973	ns	Wilcoxon	2
	183	ER4_sp000765235	value	baseline	3 months	0.972891	1	0.973	ns	Wilcoxon	2
	238	Bacteroides_uniformis	value	baseline	3 months	0.972891	1	0.973	ns	Wilcoxon	2
	253	Erysipelatoclostridium_sp003024675	value	baseline	3 months	0.972891	1	0.973	ns	Wilcoxon	2
	380	Alistipes_onderdonkii	value	baseline	3 months	0.972891	1	0.973	ns	Wilcoxon	2
	502	Sporobacter_termitidis	value	baseline	3 months	0.972891	1	0.973	ns	Wilcoxon	2
	539	Oscillibacter_sp000403435	value	baseline	3 months	0.972891	1	0.973	ns	Wilcoxon	2
	591	Alistipes_putredinis	value	baseline	3 months	0.972891	1	0.973	ns	Wilcoxon	2
	642	GCA-900066135_sp900066135	value	baseline	3 months	0.972891	1	0.973	ns	Wilcoxon	2
	733	PFMI01_sp002785165	value	baseline	3 months	0.972891	1	0.973	ns	Wilcoxon	2
	750	Blautia_massiliensis	value	baseline	3 months	0.972891	1	0.973	ns	Wilcoxon	2
	35	Enterococcus_thailandicus	value	baseline	3 months	0.975451	1	0.975	ns	Wilcoxon	2
	326	Brachyspira_sp000431595	value	baseline	3 months	0.975451	1	0.975	ns	Wilcoxon	2
	333	Olsenella_sp002159735	value	baseline	3 months	0.975451	1	0.975	ns	Wilcoxon	2
	341	Ruminiclostridium_thermosuccinogenes	value	baseline	3 months	0.975451	1	0.975	ns	Wilcoxon	2
	429	Shuttleworthia_satelles	value	baseline	3 months	0.975451	1	0.975	ns	Wilcoxon	2
	756	Bacteroides_oleiciplenus	value	baseline	3 months	0.975451	1	0.975	ns	Wilcoxon	2
	727	Escherichia_fergusonii	value	baseline	3 months	0.981525	1	0.982	ns	Wilcoxon	2
	65	Desulfovibrio_fairfieldensis	value	baseline	3 months	0.983912	1	0.984	ns	Wilcoxon	2
	129	Desulfovibrio_sp000403945	value	baseline	3 months	0.983912	1	0.984	ns	Wilcoxon	2
	29	Veillonella_atypica	value	baseline	3 months	0.986223	1	0.986	ns	Wilcoxon	2
	624	Oscillibacter_valericigenes	value	baseline	3 months	0.986259	1	0.986	ns	Wilcoxon	2
	2	Escherichia_coli	value	baseline	3 months	1	1	1	ns	Wilcoxon	2
	8	Lactobacillus_mucosae	value	baseline	3 months	1	1	1	ns	Wilcoxon	2
	11	Lactococcus_chungangensis	value	baseline	3 months	1	1	1	ns	Wilcoxon	2
	12	Eubacterium_sp001940235	value	baseline	3 months	1	1	1	ns	Wilcoxon	2
	21	Gemella_morbillorum	value	baseline	3 months	1	1	1	ns	Wilcoxon	2
	22	Dialister_pneumosintes	value	baseline	3 months	1	1	1	ns	Wilcoxon	2
	36	Lactobacillus_jensenii	value	baseline	3 months	1	1	1	ns	Wilcoxon	2
	66	Enterobacter_himalayensis	value	baseline	3 months	1	1	1	ns	Wilcoxon	2
	74	Lactococcus_piscium	value	baseline	3 months	1	1	1	ns	Wilcoxon	2
	90	Dialister_sp001553355	value	baseline	3 months	1	1	1	ns	Wilcoxon	2
	106	Fibrobacter_sp002394865	value	baseline	3 months	1	1	1	ns	Wilcoxon	2
	108	Mobiluncus_curtisii	value	baseline	3 months	1	1	1	ns	Wilcoxon	2
	130	Anaerostipes_sp000508985	value	baseline	3 months	1	1	1	ns	Wilcoxon	2
	146	Prevotella_intermedia	value	baseline	3 months	1	1	1	ns	Wilcoxon	2
	149	Faecalicatena_sp000509105	value	baseline	3 months	1	1	1	ns	Wilcoxon	2
	164	Lachnospira_eligens	value	baseline	3 months	1	1	1	ns	Wilcoxon	2
	176	Stomatobaculum_longum	value	baseline	3 months	1	1	1	ns	Wilcoxon	2
	199	Streptococcus_oralis	value	baseline	3 months	1	1	1	ns	Wilcoxon	2
	206	UBA6382_sp002439755	value	baseline	3 months	1	1	1	ns	Wilcoxon	2
	259	Lachnotalea_glycerini	value	baseline	3 months	1	1	1	ns	Wilcoxon	2
	290	Bifidobacterium_saguini	value	baseline	3 months	1	1	1	ns	Wilcoxon	2
	291	Atopobium_minutum	value	baseline	3 months	1	1	1	ns	Wilcoxon	2
	300	S5-A14a_sp000758905	value	baseline	3 months	1	1	1	ns	Wilcoxon	2
	309	Succinatimonas_hippei	value	baseline	3 months	1	1	1	ns	Wilcoxon	2
	348	Peptoniphilus_sp000478985	value	baseline	3 months	1	1	1	ns	Wilcoxon	2
	373	Bacteroides_rodentium	value	baseline	3 months	1	1	1	ns	Wilcoxon	2
	376	Solobacterium_sp900290205	value	baseline	3 months	1	1	1	ns	Wilcoxon	2
	382	Fusobacterium_ulcerans	value	baseline	3 months	1	1	1	ns	Wilcoxon	2
	386	Collinsella_ihuae	value	baseline	3 months	1	1	1	ns	Wilcoxon	2
	403	Solobacterium_timonensis	value	baseline	3 months	1	1	1	ns	Wilcoxon	2
	426	UBA1033_sp001695555	value	baseline	3 months	1	1	1	ns	Wilcoxon	2
	428	Prevotella_sp002251385	value	baseline	3 months	1	1	1	ns	Wilcoxon	2
	430	Enterobacter_bugandensis	value	baseline	3 months	1	1	1	ns	Wilcoxon	2
	453	DNF00809_sp000814825	value	baseline	3 months	1	1	1	ns	Wilcoxon	2
	455	unclassified_Ruminiclostridium	value	baseline	3 months	1	1	1	ns	Wilcoxon	2
	469	Ruminiclostridium_sp001717745	value	baseline	3 months	1	1	1	ns	Wilcoxon	2
	473	unclassified_Peptostreptococcales	value	baseline	3 months	1	1	1	ns	Wilcoxon	2
	476	Erwinia_pyrifoliae	value	baseline	3 months	1	1	1	ns	Wilcoxon	2
	477	Ruminiclostridium_viride	value	baseline	3 months	1	1	1	ns	Wilcoxon	2
	499	RC9_sp900319185	value	baseline	3 months	1	1	1	ns	Wilcoxon	2
	510	Lawsonibacter_sp002160305	value	baseline	3 months	1	1	1	ns	Wilcoxon	2
	517	CHKCI001_sp900045905	value	baseline	3 months	1	1	1	ns	Wilcoxon	2
	526	Absiella_sp000165065	value	baseline	3 months	1	1	1	ns	Wilcoxon	2
	535	Agathobacter_faecis	value	baseline	3 months	1	1	1	ns	Wilcoxon	2
	546	Ruminiclostridium_cellulosi	value	baseline	3 months	1	1	1	ns	Wilcoxon	2
	561	Leaf454_sp001425485	value	baseline	3 months	1	1	1	ns	Wilcoxon	2
	570	Peptoniphilus_sp900343085	value	baseline	3 months	1	1	1	ns	Wilcoxon	2
	578	Enterococcus_gallinarum	value	baseline	3 months	1	1	1	ns	Wilcoxon	2
	595	Mailhella_massiliensis	value	baseline	3 months	1	1	1	ns	Wilcoxon	2
	627	unclassified_Anaerovoracaceae	value	baseline	3 months	1	1	1	ns	Wilcoxon	2
	633	Blautia_hansenii	value	baseline	3 months	1	1	1	ns	Wilcoxon	2
	639	Pygmaiobacter_massiliensis	value	baseline	3 months	1	1	1	ns	Wilcoxon	2
	649	unclassified_RFN20	value	baseline	3 months	1	1	1	ns	Wilcoxon	2
	653	unclassified_Fournierella	value	baseline	3 months	1	1	1	ns	Wilcoxon	2
	666	Collinsella_stercoris	value	baseline	3 months	1	1	1	ns	Wilcoxon	2
	675	Prevotella_sp000688375	value	baseline	3 months	1	1	1	ns	Wilcoxon	2
	691	Ruminococcus_sp000686125	value	baseline	3 months	1	1	1	ns	Wilcoxon	2
	694	Anaerococcus_mediterraneensis	value	baseline	3 months	1	1	1	ns	Wilcoxon	2
	698	Eubacterium_oxidoreducens	value	baseline	3 months	1	1	1	ns	Wilcoxon	2
	704	unclassified_Enterococcus	value	baseline	3 months	1	1	1	ns	Wilcoxon	2
	718	Corynebacterium_variabile	value	baseline	3 months	1	1	1	ns	Wilcoxon	2
	719	Enterococcus_ratti	value	baseline	3 months	1	1	1	ns	Wilcoxon	2
	769	WO2-43-9_sp001818315	value	baseline	3 months	1	1	1	ns	Wilcoxon	2
	796	unclassified_Acetivibrionales	value	baseline	3 months	1	1	1	ns	Wilcoxon	2
	800	0-14-0-20-40-13_sp002774285	value	baseline	3 months	1	1	1	ns	Wilcoxon	2
	813	unclassified_Microgenomatia	value	baseline	3 months	1	1	1	ns	Wilcoxon	2
	817	Planctomyces_sp001610835	value	baseline	3 months	1	1	1	ns	Wilcoxon	2
	819	Halothece_salina	value	baseline	3 months	1	1	1	ns	Wilcoxon	2
	826	UBA1545_sp003488655	value	baseline	3 months	1	1	1	ns	Wilcoxon	2
	841	unclassified_Mycoplasmataceae	value	baseline	3 months	1	1	1	ns	Wilcoxon	2
	843	UBA10181_sp001784285	value	baseline	3 months	1	1	1	ns	Wilcoxon	2
	845	GCA-002789015_sp002789015	value	baseline	3 months	1	1	1	ns	Wilcoxon	2
	847	Prosthecobacter_sp002279765	value	baseline	3 months	1	1	1	ns	Wilcoxon	2
	859	Litorilinea_aerophila	value	baseline	3 months	1	1	1	ns	Wilcoxon	2
	860	unclassified_Cyanobacteriales	value	baseline	3 months	1	1	1	ns	Wilcoxon	2
	869	unclassified_Alistipes	value	baseline	3 months	1	1	1	ns	Wilcoxon	2
	872	OXYB2-FULL-41-6_sp001773215	value	baseline	3 months	1	1	1	ns	Wilcoxon	2
	874	Clostridium_chauvoei	value	baseline	3 months	1	1	1	ns	Wilcoxon	2
	875	unclassified_Olegusella	value	baseline	3 months	1	1	1	ns	Wilcoxon	2
	877	unclassified_WWE3	value	baseline	3 months	1	1	1	ns	Wilcoxon	2
	878	Oribacterium_sp000513555	value	baseline	3 months	1	1	1	ns	Wilcoxon	2
	890	Bin34_sp002238555	value	baseline	3 months	1	1	1	ns	Wilcoxon	2
	891	unclassified_Planctomycetes	value	baseline	3 months	1	1	1	ns	Wilcoxon	2
	892	2-02-FULL-46-19_sp001795795	value	baseline	3 months	1	1	1	ns	Wilcoxon	2
	893	UBA2212_sp002402585	value	baseline	3 months	1	1	1	ns	Wilcoxon	2
	894	unclassified_ABY1	value	baseline	3 months	1	1	1	ns	Wilcoxon	2
	895	Olsenella_sp002159495	value	baseline	3 months	1	1	1	ns	Wilcoxon	2
	897	Fenollaria_massiliensis	value	baseline	3 months	1	1	1	ns	Wilcoxon	2
	901	unclassified_Hydrogenothermaceae	value	baseline	3 months	1	1	1	ns	Wilcoxon	2
	903	Sneathia_sanguinegens	value	baseline	3 months	1	1	1	ns	Wilcoxon	2
	908	TMED15_sp002714785	value	baseline	3 months	1	1	1	ns	Wilcoxon	2
	910	Bacteroides_helcogenes	value	baseline	3 months	1	1	1	ns	Wilcoxon	2
	911	UBA11490_sp003524095	value	baseline	3 months	1	1	1	ns	Wilcoxon	2
	914	Bifidobacterium_pseudocatenulatum	value	baseline	3 months	1	1	1	ns	Wilcoxon	2
