# Supplementary material for: Gut microbiota composition as a candidate risk factor for dimethyl fumarate-induced lymphopenia in multiple sclerosis
Source: Gut Microbes. 2022 Nov 18;14(1):2147055. doi: 10.1080/19490976.2022.2147055 (PMC9677991; doi:10.1080/19490976.2022.2147055)
Supplement: Supplemental Material [file KGMI_A_2147055_SM2108.zip › eTable_4.xlsx]

## Sheet: eTable 4
	eTable 4. Significance table for box plots (Fig. 2D), without outlier Pat 16
		variable	.y.	group1	group2	p	p.adj	p.format	p.signif	method	y_pos
	421	UBA1033_sp001695555	value	no lymphopenia	lymphopenia	2.39041e-05	0.022	2.4e-05	****	Wilcoxon	2
	370	Bacteroides_rodentium	value	no lymphopenia	lymphopenia	9.23324e-05	0.083	9.2e-05	****	Wilcoxon	2
	178	Lawsonibacter_sp000177015	value	no lymphopenia	lymphopenia	0.000172512	0.16	0.00017	***	Wilcoxon	2
	473	Vallitalea_guaymasensis	value	no lymphopenia	lymphopenia	0.000233457	0.21	0.00023	***	Wilcoxon	2
	490	Acholeplasma_hippikon	value	no lymphopenia	lymphopenia	0.000288238	0.26	0.00029	***	Wilcoxon	2
	491	unclassified_Acholeplasma	value	no lymphopenia	lymphopenia	0.000348937	0.31	0.00035	***	Wilcoxon	2
	602	Marseille-P3106_sp900169975	value	no lymphopenia	lymphopenia	0.000462126	0.42	0.00046	***	Wilcoxon	2
	322	Anaeromassilibacillus_sp001305115	value	no lymphopenia	lymphopenia	0.000656373	0.59	0.00066	***	Wilcoxon	2
	659	UBA7862_sp002500135	value	no lymphopenia	lymphopenia	0.000672756	0.6	0.00067	***	Wilcoxon	2
	530	XBD2001_sp900116395	value	no lymphopenia	lymphopenia	0.000696649	0.62	0.0007	***	Wilcoxon	2
	481	Lawsonibacter_sp002161175	value	no lymphopenia	lymphopenia	0.000870634	0.78	0.00087	***	Wilcoxon	2
	537	Marseille-P4683_sp900232885	value	no lymphopenia	lymphopenia	0.000903412	0.81	0.0009	***	Wilcoxon	2
	682	SK-Y3_sp002252565	value	no lymphopenia	lymphopenia	0.000903632	0.81	0.0009	***	Wilcoxon	2
	163	Bacteroides_dorei	value	no lymphopenia	lymphopenia	0.00106689	0.95	0.00107	**	Wilcoxon	2
	504	Pseudoflavonifractor_capillosus	value	no lymphopenia	lymphopenia	0.00114828	1	0.00115	**	Wilcoxon	2
	698	Christensenella_sp001678845	value	no lymphopenia	lymphopenia	0.00117411	1	0.00117	**	Wilcoxon	2
	511	S5-A14a_sp900112915	value	no lymphopenia	lymphopenia	0.00147431	1	0.00147	**	Wilcoxon	2
	253	Dorea_sp002160985	value	no lymphopenia	lymphopenia	0.00168322	1	0.00168	**	Wilcoxon	2
	351	Akkermansia_muciniphila	value	no lymphopenia	lymphopenia	0.0017254	1	0.00173	**	Wilcoxon	2
	186	Lawsonibacter_asaccharolyticus	value	no lymphopenia	lymphopenia	0.00201323	1	0.00201	**	Wilcoxon	2
	339	Phocea_massiliensis	value	no lymphopenia	lymphopenia	0.00217338	1	0.00217	**	Wilcoxon	2
	689	Acutalibacter_muris	value	no lymphopenia	lymphopenia	0.00230224	1	0.0023	**	Wilcoxon	2
	873	Firm-08_sp001604045	value	no lymphopenia	lymphopenia	0.00230224	1	0.0023	**	Wilcoxon	2
	617	Agathobaculum_sp900291975	value	no lymphopenia	lymphopenia	0.00234264	1	0.00234	**	Wilcoxon	2
	625	Eubacterium_sp000687695	value	no lymphopenia	lymphopenia	0.00234264	1	0.00234	**	Wilcoxon	2
	15	Lactobacillus_sakei	value	no lymphopenia	lymphopenia	0.00254172	1	0.00254	**	Wilcoxon	2
	427	unclassified_Christensenellales	value	no lymphopenia	lymphopenia	0.00254625	1	0.00255	**	Wilcoxon	2
	605	Eubacterium_sp900066595	value	no lymphopenia	lymphopenia	0.00362291	1	0.00362	**	Wilcoxon	2
	279	CAG-196_sp002102975	value	no lymphopenia	lymphopenia	0.00366974	1	0.00367	**	Wilcoxon	2
	822	Anaerobium_acetethylicum	value	no lymphopenia	lymphopenia	0.00389359	1	0.00389	**	Wilcoxon	2
	278	Butyricicoccus_porcorum	value	no lymphopenia	lymphopenia	0.00414918	1	0.00415	**	Wilcoxon	2
	68	Clostridium_leptum	value	no lymphopenia	lymphopenia	0.00418024	1	0.00418	**	Wilcoxon	2
	228	unclassified_Lawsonibacter	value	no lymphopenia	lymphopenia	0.00432249	1	0.00432	**	Wilcoxon	2
	305	unclassified_Enterobacter	value	no lymphopenia	lymphopenia	0.00477228	1	0.00477	**	Wilcoxon	2
	502	Dorea_sp900312975	value	no lymphopenia	lymphopenia	0.00565911	1	0.00566	**	Wilcoxon	2
	262	Bacteroides_intestinalis	value	no lymphopenia	lymphopenia	0.00606105	1	0.00606	**	Wilcoxon	2
	590	Duncaniella_muris	value	no lymphopenia	lymphopenia	0.00617939	1	0.00618	**	Wilcoxon	2
	483	Provencibacterium_massiliense	value	no lymphopenia	lymphopenia	0.00628429	1	0.00628	**	Wilcoxon	2
	596	Parabacteroides_merdae	value	no lymphopenia	lymphopenia	0.00716489	1	0.00716	**	Wilcoxon	2
	587	Mailhella_massiliensis	value	no lymphopenia	lymphopenia	0.00731694	1	0.00732	**	Wilcoxon	2
	799	unclassified_Christensenellaceae	value	no lymphopenia	lymphopenia	0.00735609	1	0.00736	**	Wilcoxon	2
	785	unclassified_Acetivibrionales	value	no lymphopenia	lymphopenia	0.00746454	1	0.00746	**	Wilcoxon	2
	905	OEMR01_sp900199515	value	no lymphopenia	lymphopenia	0.00746454	1	0.00746	**	Wilcoxon	2
	586	Lachnoclostridium_sp900078195	value	no lymphopenia	lymphopenia	0.00747398	1	0.00747	**	Wilcoxon	2
	693	UBA6985_sp900314465	value	no lymphopenia	lymphopenia	0.00747783	1	0.00748	**	Wilcoxon	2
	301	GCA-900066905_sp900066905	value	no lymphopenia	lymphopenia	0.00814967	1	0.00815	**	Wilcoxon	2
	471	Ruminiclostridium_viride	value	no lymphopenia	lymphopenia	0.0092521	1	0.00925	**	Wilcoxon	2
	686	unclassified_Lachnospirales	value	no lymphopenia	lymphopenia	0.00962458	1	0.00962	**	Wilcoxon	2
	801	Prevotella_falsenii	value	no lymphopenia	lymphopenia	0.01046	1	0.01046	*	Wilcoxon	2
	700	GCA-900066935_sp900066925	value	no lymphopenia	lymphopenia	0.0105384	1	0.01054	*	Wilcoxon	2
	761	unclassified_Proteobacteria	value	no lymphopenia	lymphopenia	0.0117108	1	0.01171	*	Wilcoxon	2
	348	Bacteroides_cellulosilyticus	value	no lymphopenia	lymphopenia	0.011834	1	0.01183	*	Wilcoxon	2
	633	GCA-900066135_sp900066135	value	no lymphopenia	lymphopenia	0.011834	1	0.01183	*	Wilcoxon	2
	187	Intestinimonas_massiliensis	value	no lymphopenia	lymphopenia	0.0120427	1	0.01204	*	Wilcoxon	2
	595	Dehalobacterium_formicoaceticum	value	no lymphopenia	lymphopenia	0.0127666	1	0.01277	*	Wilcoxon	2
	524	UBA2658_sp002841545	value	no lymphopenia	lymphopenia	0.0129727	1	0.01297	*	Wilcoxon	2
	235	Bacteroides_uniformis	value	no lymphopenia	lymphopenia	0.015012	1	0.01501	*	Wilcoxon	2
	105	Ezakiella_coagulans	value	no lymphopenia	lymphopenia	0.015056	1	0.01506	*	Wilcoxon	2
	764	Hydrogenobaculum_sp000213785	value	no lymphopenia	lymphopenia	0.015056	1	0.01506	*	Wilcoxon	2
	152	Faecalicatena_sp900120155	value	no lymphopenia	lymphopenia	0.0162201	1	0.01622	*	Wilcoxon	2
	356	Campylobacter_hominis	value	no lymphopenia	lymphopenia	0.0166332	1	0.01663	*	Wilcoxon	2
	2	Escherichia_coli	value	no lymphopenia	lymphopenia	0.016661	1	0.01666	*	Wilcoxon	2
	631	Eubacterium_sp000703065	value	no lymphopenia	lymphopenia	0.0173197	1	0.01732	*	Wilcoxon	2
	695	Flavonifractor_sp002159455	value	no lymphopenia	lymphopenia	0.0178754	1	0.01788	*	Wilcoxon	2
	182	Oscillibacter_sp900115635	value	no lymphopenia	lymphopenia	0.0188864	1	0.01889	*	Wilcoxon	2
	199	Blautia_sp900066335	value	no lymphopenia	lymphopenia	0.0188864	1	0.01889	*	Wilcoxon	2
	585	Enterococcus_italicus	value	no lymphopenia	lymphopenia	0.0191209	1	0.01912	*	Wilcoxon	2
	276	Bacteroides_bouchesdurhonensis	value	no lymphopenia	lymphopenia	0.0197412	1	0.01974	*	Wilcoxon	2
	555	Tyzzerella_sp000209385	value	no lymphopenia	lymphopenia	0.0203251	1	0.02033	*	Wilcoxon	2
	794	unclassified_Oscillospirales	value	no lymphopenia	lymphopenia	0.0203251	1	0.02033	*	Wilcoxon	2
	464	Clostridium_sp000753455	value	no lymphopenia	lymphopenia	0.0205101	1	0.02051	*	Wilcoxon	2
	308	unclassified_Oscillospiraceae	value	no lymphopenia	lymphopenia	0.0205448	1	0.02054	*	Wilcoxon	2
	425	Catabacter_hongkongensis	value	no lymphopenia	lymphopenia	0.021303	1	0.0213	*	Wilcoxon	2
	462	Lawsonibacter_sp000492175	value	no lymphopenia	lymphopenia	0.0218722	1	0.02187	*	Wilcoxon	2
	837	Marseille-P2935_sp900104565	value	no lymphopenia	lymphopenia	0.0229475	1	0.02295	*	Wilcoxon	2
	393	Alistipes_senegalensis	value	no lymphopenia	lymphopenia	0.0229984	1	0.023	*	Wilcoxon	2
	95	Bifidobacterium_gallicum	value	no lymphopenia	lymphopenia	0.0232017	1	0.0232	*	Wilcoxon	2
	290	Ruminococcus_sp003011855	value	no lymphopenia	lymphopenia	0.0232017	1	0.0232	*	Wilcoxon	2
	314	Cloacibacillus_porcorum	value	no lymphopenia	lymphopenia	0.0232017	1	0.0232	*	Wilcoxon	2
	330	Olsenella_sp002159735	value	no lymphopenia	lymphopenia	0.0232017	1	0.0232	*	Wilcoxon	2
	374	unclassified_Desulfitobacteriales	value	no lymphopenia	lymphopenia	0.0232017	1	0.0232	*	Wilcoxon	2
	390	Staphylococcus_xylosus	value	no lymphopenia	lymphopenia	0.0232017	1	0.0232	*	Wilcoxon	2
	430	Porphyromonas_asaccharolytica	value	no lymphopenia	lymphopenia	0.0232017	1	0.0232	*	Wilcoxon	2
	798	Fimbriiglobus_ruber	value	no lymphopenia	lymphopenia	0.0232017	1	0.0232	*	Wilcoxon	2
	818	Marvinbryantia_formatexigens	value	no lymphopenia	lymphopenia	0.0232017	1	0.0232	*	Wilcoxon	2
	827	Omnitrophus_magneticus	value	no lymphopenia	lymphopenia	0.0232017	1	0.0232	*	Wilcoxon	2
	722	PFMI01_sp002785165	value	no lymphopenia	lymphopenia	0.0235714	1	0.02357	*	Wilcoxon	2
	37	Enterococcus_faecium	value	no lymphopenia	lymphopenia	0.0242559	1	0.02426	*	Wilcoxon	2
	781	CAG-312_sp002437405	value	no lymphopenia	lymphopenia	0.0244629	1	0.02446	*	Wilcoxon	2
	615	Oscillibacter_valericigenes	value	no lymphopenia	lymphopenia	0.0251957	1	0.0252	*	Wilcoxon	2
	441	Anaeromassilibacillus_senegalensis	value	no lymphopenia	lymphopenia	0.0261584	1	0.02616	*	Wilcoxon	2
	514	CAG-95_sp000403495	value	no lymphopenia	lymphopenia	0.0268615	1	0.02686	*	Wilcoxon	2
	646	unclassified_Oscillibacter	value	no lymphopenia	lymphopenia	0.0289626	1	0.02896	*	Wilcoxon	2
	506	Enterococcus_casseliflavus	value	no lymphopenia	lymphopenia	0.0290789	1	0.02908	*	Wilcoxon	2
	557	Streptococcus_salivarius	value	no lymphopenia	lymphopenia	0.0291918	1	0.02919	*	Wilcoxon	2
	272	UBA6984_sp003258725	value	no lymphopenia	lymphopenia	0.0293377	1	0.02934	*	Wilcoxon	2
	412	Clostridium_disporicum	value	no lymphopenia	lymphopenia	0.0323942	1	0.03239	*	Wilcoxon	2
	475	Agathobacter_rectale	value	no lymphopenia	lymphopenia	0.0323942	1	0.03239	*	Wilcoxon	2
	406	Christensenella_timonensis	value	no lymphopenia	lymphopenia	0.033724	1	0.03372	*	Wilcoxon	2
	309	GCA-900066995_sp900291955	value	no lymphopenia	lymphopenia	0.0357884	1	0.03579	*	Wilcoxon	2
	147	Faecalicatena_sp000509105	value	no lymphopenia	lymphopenia	0.0358822	1	0.03588	*	Wilcoxon	2
	517	Oscillibacter_ruminantium	value	no lymphopenia	lymphopenia	0.0358822	1	0.03588	*	Wilcoxon	2
	41	Streptococcus_mutans	value	no lymphopenia	lymphopenia	0.0369504	1	0.03695	*	Wilcoxon	2
	627	Anaeromassilibacillus_sp002159845	value	no lymphopenia	lymphopenia	0.0372808	1	0.03728	*	Wilcoxon	2
	660	Clostridium_merdae	value	no lymphopenia	lymphopenia	0.0383291	1	0.03833	*	Wilcoxon	2
	567	unclassified_RF39	value	no lymphopenia	lymphopenia	0.0391205	1	0.03912	*	Wilcoxon	2
	618	unclassified_Anaerovoracaceae	value	no lymphopenia	lymphopenia	0.0396729	1	0.03967	*	Wilcoxon	2
	217	Alistipes_ihumii	value	no lymphopenia	lymphopenia	0.040923	1	0.04092	*	Wilcoxon	2
	712	unclassified_Paceibacteria	value	no lymphopenia	lymphopenia	0.0419522	1	0.04195	*	Wilcoxon	2
	756	UBA1539_sp002788135	value	no lymphopenia	lymphopenia	0.0424747	1	0.04247	*	Wilcoxon	2
	318	Negativibacillus_massiliensis	value	no lymphopenia	lymphopenia	0.0437861	1	0.04379	*	Wilcoxon	2
	522	MS4_sp000752215	value	no lymphopenia	lymphopenia	0.0437861	1	0.04379	*	Wilcoxon	2
	610	Collinsella_sp000763055	value	no lymphopenia	lymphopenia	0.0437861	1	0.04379	*	Wilcoxon	2
	28	Veillonella_atypica	value	no lymphopenia	lymphopenia	0.0443153	1	0.04432	*	Wilcoxon	2
	239	Anaerotruncus_rubiinfantis	value	no lymphopenia	lymphopenia	0.0481688	1	0.04817	*	Wilcoxon	2
	86	Streptococcus_parasanguinis	value	no lymphopenia	lymphopenia	0.04824	1	0.04824	*	Wilcoxon	2
	312	Clostridium_saudiense	value	no lymphopenia	lymphopenia	0.04824	1	0.04824	*	Wilcoxon	2
	363	Streptococcus_sp001556435	value	no lymphopenia	lymphopenia	0.04824	1	0.04824	*	Wilcoxon	2
	498	ASF356_sp000364165	value	no lymphopenia	lymphopenia	0.0492489	1	0.04925	*	Wilcoxon	2
	768	Christensenella_massiliensis	value	no lymphopenia	lymphopenia	0.0493113	1	0.04931	*	Wilcoxon	2
	336	Acetitomaculum_ruminis	value	no lymphopenia	lymphopenia	0.0493451	1	0.04935	*	Wilcoxon	2
	688	Eubacterium_oxidoreducens	value	no lymphopenia	lymphopenia	0.0524091	1	0.05241	ns	Wilcoxon	2
	123	CAG-41_sp900066215	value	no lymphopenia	lymphopenia	0.053055	1	0.05306	ns	Wilcoxon	2
	129	CAG-45_sp900066395	value	no lymphopenia	lymphopenia	0.053055	1	0.05306	ns	Wilcoxon	2
	515	Rothia_dentocariosa	value	no lymphopenia	lymphopenia	0.0549361	1	0.05494	ns	Wilcoxon	2
	282	CAG-306_sp000980375	value	no lymphopenia	lymphopenia	0.0550814	1	0.05508	ns	Wilcoxon	2
	83	Pauljensenia_keddieii	value	no lymphopenia	lymphopenia	0.0556355	1	0.05564	ns	Wilcoxon	2
	516	Dorea_phocaeense	value	no lymphopenia	lymphopenia	0.056554	1	0.05655	ns	Wilcoxon	2
	611	Herbinix_luporum	value	no lymphopenia	lymphopenia	0.0577457	1	0.05775	ns	Wilcoxon	2
	675	Flavonifractor_sp900199495	value	no lymphopenia	lymphopenia	0.0577875	1	0.05779	ns	Wilcoxon	2
	179	Oscillibacter_sp900066435	value	no lymphopenia	lymphopenia	0.05825	1	0.05825	ns	Wilcoxon	2
	509	Anaerotruncus_massiliensis	value	no lymphopenia	lymphopenia	0.0582722	1	0.05827	ns	Wilcoxon	2
	477	Blautia_sp002159835	value	no lymphopenia	lymphopenia	0.0613631	1	0.06136	ns	Wilcoxon	2
	25	Dialister_sp900343095	value	no lymphopenia	lymphopenia	0.0628852	1	0.06289	ns	Wilcoxon	2
	742	Victivallis_sp002998355	value	no lymphopenia	lymphopenia	0.0629704	1	0.06297	ns	Wilcoxon	2
	361	CAG-475_sp002449145	value	no lymphopenia	lymphopenia	0.063437	1	0.06344	ns	Wilcoxon	2
	454	Streptococcus_constellatus	value	no lymphopenia	lymphopenia	0.063437	1	0.06344	ns	Wilcoxon	2
	385	Lactococcus_lactis	value	no lymphopenia	lymphopenia	0.0638462	1	0.06385	ns	Wilcoxon	2
	175	Parabacteroides_johnsonii	value	no lymphopenia	lymphopenia	0.063978	1	0.06398	ns	Wilcoxon	2
	420	Collinsella_aerofaciens	value	no lymphopenia	lymphopenia	0.0643693	1	0.06437	ns	Wilcoxon	2
	387	Merdibacter_massiliensis	value	no lymphopenia	lymphopenia	0.0688548	1	0.06885	ns	Wilcoxon	2
	766	Paceibacter_normanii	value	no lymphopenia	lymphopenia	0.0692786	1	0.06928	ns	Wilcoxon	2
	472	Flavonifractor_sp002161215	value	no lymphopenia	lymphopenia	0.0697799	1	0.06978	ns	Wilcoxon	2
	495	Sporobacter_termitidis	value	no lymphopenia	lymphopenia	0.0698624	1	0.06986	ns	Wilcoxon	2
	313	Christensenella_minuta	value	no lymphopenia	lymphopenia	0.070037	1	0.07004	ns	Wilcoxon	2
	62	Pediococcus_pentosaceus	value	no lymphopenia	lymphopenia	0.070516	1	0.07052	ns	Wilcoxon	2
	65	Enterobacter_himalayensis	value	no lymphopenia	lymphopenia	0.070516	1	0.07052	ns	Wilcoxon	2
	96	Haemophilus_pittmaniae	value	no lymphopenia	lymphopenia	0.070516	1	0.07052	ns	Wilcoxon	2
	104	Fibrobacter_sp002394865	value	no lymphopenia	lymphopenia	0.070516	1	0.07052	ns	Wilcoxon	2
	106	Mobiluncus_curtisii	value	no lymphopenia	lymphopenia	0.070516	1	0.07052	ns	Wilcoxon	2
	204	Lelliottia_amnigena	value	no lymphopenia	lymphopenia	0.070516	1	0.07052	ns	Wilcoxon	2
	211	Bifidobacterium_lacrimalis	value	no lymphopenia	lymphopenia	0.070516	1	0.07052	ns	Wilcoxon	2
	328	Olsenella_sp002159625	value	no lymphopenia	lymphopenia	0.070516	1	0.07052	ns	Wilcoxon	2
	343	Anaerostipes_caccae	value	no lymphopenia	lymphopenia	0.070516	1	0.07052	ns	Wilcoxon	2
	345	Peptoniphilus_sp000478985	value	no lymphopenia	lymphopenia	0.070516	1	0.07052	ns	Wilcoxon	2
	447	DNF00809_sp000814825	value	no lymphopenia	lymphopenia	0.070516	1	0.07052	ns	Wilcoxon	2
	463	Ruminiclostridium_sp001717745	value	no lymphopenia	lymphopenia	0.070516	1	0.07052	ns	Wilcoxon	2
	467	unclassified_Peptostreptococcales	value	no lymphopenia	lymphopenia	0.070516	1	0.07052	ns	Wilcoxon	2
	470	Erwinia_pyrifoliae	value	no lymphopenia	lymphopenia	0.070516	1	0.07052	ns	Wilcoxon	2
	488	Leclercia_adecarboxylata	value	no lymphopenia	lymphopenia	0.070516	1	0.07052	ns	Wilcoxon	2
	538	Ruminiclostridium_cellulosi	value	no lymphopenia	lymphopenia	0.070516	1	0.07052	ns	Wilcoxon	2
	553	Leaf454_sp001425485	value	no lymphopenia	lymphopenia	0.070516	1	0.07052	ns	Wilcoxon	2
	559	Fusobacterium_periodonticum	value	no lymphopenia	lymphopenia	0.070516	1	0.07052	ns	Wilcoxon	2
	562	Peptoniphilus_sp900343085	value	no lymphopenia	lymphopenia	0.070516	1	0.07052	ns	Wilcoxon	2
	669	Varibaculum_sp900106855	value	no lymphopenia	lymphopenia	0.070516	1	0.07052	ns	Wilcoxon	2
	681	Ruminococcus_sp000686125	value	no lymphopenia	lymphopenia	0.070516	1	0.07052	ns	Wilcoxon	2
	694	unclassified_Enterococcus	value	no lymphopenia	lymphopenia	0.070516	1	0.07052	ns	Wilcoxon	2
	820	unclassified_4C28d-15	value	no lymphopenia	lymphopenia	0.070516	1	0.07052	ns	Wilcoxon	2
	847	Rubritalea_profundi	value	no lymphopenia	lymphopenia	0.070516	1	0.07052	ns	Wilcoxon	2
	858	unclassified_Alistipes	value	no lymphopenia	lymphopenia	0.070516	1	0.07052	ns	Wilcoxon	2
	864	unclassified_Olegusella	value	no lymphopenia	lymphopenia	0.070516	1	0.07052	ns	Wilcoxon	2
	882	UBA2212_sp002402585	value	no lymphopenia	lymphopenia	0.070516	1	0.07052	ns	Wilcoxon	2
	884	Olsenella_sp002159495	value	no lymphopenia	lymphopenia	0.070516	1	0.07052	ns	Wilcoxon	2
	900	UBA11490_sp003524095	value	no lymphopenia	lymphopenia	0.070516	1	0.07052	ns	Wilcoxon	2
	903	Bifidobacterium_pseudocatenulatum	value	no lymphopenia	lymphopenia	0.070516	1	0.07052	ns	Wilcoxon	2
	580	51-20_sp001917175	value	no lymphopenia	lymphopenia	0.0714957	1	0.0715	ns	Wilcoxon	2
	445	Streptococcus_sp000479315	value	no lymphopenia	lymphopenia	0.0732475	1	0.07325	ns	Wilcoxon	2
	264	Alistipes_shahii	value	no lymphopenia	lymphopenia	0.0733396	1	0.07334	ns	Wilcoxon	2
	813	CAG-822_sp000432855	value	no lymphopenia	lymphopenia	0.0757095	1	0.07571	ns	Wilcoxon	2
	124	Traorella_massiliensis	value	no lymphopenia	lymphopenia	0.0784364	1	0.07844	ns	Wilcoxon	2
	661	Enterococcus_gilvus	value	no lymphopenia	lymphopenia	0.0798548	1	0.07985	ns	Wilcoxon	2
	286	Eubacterium_ruminantium	value	no lymphopenia	lymphopenia	0.0808718	1	0.08087	ns	Wilcoxon	2
	443	Romboutsia_dakarense	value	no lymphopenia	lymphopenia	0.0808718	1	0.08087	ns	Wilcoxon	2
	440	Raoultibacter_massiliensis	value	no lymphopenia	lymphopenia	0.0814581	1	0.08146	ns	Wilcoxon	2
	642	Bifidobacterium_gallinarum	value	no lymphopenia	lymphopenia	0.0814581	1	0.08146	ns	Wilcoxon	2
	102	Allisonella_histaminiformans	value	no lymphopenia	lymphopenia	0.0818405	1	0.08184	ns	Wilcoxon	2
	754	Lacunisphaera_limnophila	value	no lymphopenia	lymphopenia	0.0818405	1	0.08184	ns	Wilcoxon	2
	459	unclassified_Lachnospiraceae	value	no lymphopenia	lymphopenia	0.0832395	1	0.08324	ns	Wilcoxon	2
	752	unclassified_Coprococcus	value	no lymphopenia	lymphopenia	0.0838488	1	0.08385	ns	Wilcoxon	2
	446	Streptococcus_infantis	value	no lymphopenia	lymphopenia	0.0840011	1	0.084	ns	Wilcoxon	2
	622	Blautia_sp900120295	value	no lymphopenia	lymphopenia	0.0891929	1	0.08919	ns	Wilcoxon	2
	155	Eisenbergiella_massiliensis	value	no lymphopenia	lymphopenia	0.0898201	1	0.08982	ns	Wilcoxon	2
	293	Faecalicatena_sp002161355	value	no lymphopenia	lymphopenia	0.0903812	1	0.09038	ns	Wilcoxon	2
	80	Desulfovibrio_desulfuricans	value	no lymphopenia	lymphopenia	0.0904029	1	0.0904	ns	Wilcoxon	2
	97	Faecalicoccus_pleomorphus	value	no lymphopenia	lymphopenia	0.0904029	1	0.0904	ns	Wilcoxon	2
	753	Paramuribaculum_intestinale	value	no lymphopenia	lymphopenia	0.0904156	1	0.09042	ns	Wilcoxon	2
	668	Eubacterium_sp000270305	value	no lymphopenia	lymphopenia	0.0918081	1	0.09181	ns	Wilcoxon	2
	680	Acetivibrio_cellulolyticus	value	no lymphopenia	lymphopenia	0.0954627	1	0.09546	ns	Wilcoxon	2
	839	unclassified_Ruminococcaceae	value	no lymphopenia	lymphopenia	0.0963393	1	0.09634	ns	Wilcoxon	2
	607	Blautia_sp002161285	value	no lymphopenia	lymphopenia	0.0980337	1	0.09803	ns	Wilcoxon	2
	414	Anaerotruncus_sp900199635	value	no lymphopenia	lymphopenia	0.0996374	1	0.09964	ns	Wilcoxon	2
	260	Peptoniphilus_grossensis	value	no lymphopenia	lymphopenia	0.100149	1	0.10015	ns	Wilcoxon	2
	14	unclassified_Metakosakonia	value	no lymphopenia	lymphopenia	0.102248	1	0.10225	ns	Wilcoxon	2
	338	Ruminiclostridium_thermosuccinogenes	value	no lymphopenia	lymphopenia	0.104046	1	0.10405	ns	Wilcoxon	2
	518	Absiella_sp000165065	value	no lymphopenia	lymphopenia	0.104046	1	0.10405	ns	Wilcoxon	2
	867	Oribacterium_sp000513555	value	no lymphopenia	lymphopenia	0.104046	1	0.10405	ns	Wilcoxon	2
	526	unclassified_Clostridium	value	no lymphopenia	lymphopenia	0.104152	1	0.10415	ns	Wilcoxon	2
	599	Lawsonibacter_sp900066825	value	no lymphopenia	lymphopenia	0.105907	1	0.10591	ns	Wilcoxon	2
	170	Dorea_formicigenerans	value	no lymphopenia	lymphopenia	0.106968	1	0.10697	ns	Wilcoxon	2
	216	Tidjanibacter_inops	value	no lymphopenia	lymphopenia	0.106968	1	0.10697	ns	Wilcoxon	2
	739	Blautia_massiliensis	value	no lymphopenia	lymphopenia	0.106968	1	0.10697	ns	Wilcoxon	2
	690	Soleaferrea_massiliensis	value	no lymphopenia	lymphopenia	0.110916	1	0.11092	ns	Wilcoxon	2
	185	Bifidobacterium_angulatum	value	no lymphopenia	lymphopenia	0.111457	1	0.11146	ns	Wilcoxon	2
	323	Brachyspira_sp000431595	value	no lymphopenia	lymphopenia	0.111457	1	0.11146	ns	Wilcoxon	2
	571	Veillonella_dispar	value	no lymphopenia	lymphopenia	0.111457	1	0.11146	ns	Wilcoxon	2
	777	unclassified_Halobacteroidales	value	no lymphopenia	lymphopenia	0.111457	1	0.11146	ns	Wilcoxon	2
	831	QS-5-54-17_sp003022365	value	no lymphopenia	lymphopenia	0.111457	1	0.11146	ns	Wilcoxon	2
	883	unclassified_ABY1	value	no lymphopenia	lymphopenia	0.111457	1	0.11146	ns	Wilcoxon	2
	133	Streptococcus_pneumoniae	value	no lymphopenia	lymphopenia	0.112056	1	0.11206	ns	Wilcoxon	2
	198	Bacteroides_massiliensis	value	no lymphopenia	lymphopenia	0.114254	1	0.11425	ns	Wilcoxon	2
	353	UBA1394_sp900066845	value	no lymphopenia	lymphopenia	0.114254	1	0.11425	ns	Wilcoxon	2
	75	D5_sp900113995	value	no lymphopenia	lymphopenia	0.114886	1	0.11489	ns	Wilcoxon	2
	391	GCA-900066495_sp900066495	value	no lymphopenia	lymphopenia	0.114886	1	0.11489	ns	Wilcoxon	2
	50	Streptococcus_sp000187445	value	no lymphopenia	lymphopenia	0.115933	1	0.11593	ns	Wilcoxon	2
	89	Dialister_sp001553355	value	no lymphopenia	lymphopenia	0.116035	1	0.11604	ns	Wilcoxon	2
	719	unclassified_Anaerotruncus	value	no lymphopenia	lymphopenia	0.118879	1	0.11888	ns	Wilcoxon	2
	60	Enterobacter_cancerogenus	value	no lymphopenia	lymphopenia	0.119277	1	0.11928	ns	Wilcoxon	2
	378	Fusobacterium_ulcerans	value	no lymphopenia	lymphopenia	0.119277	1	0.11928	ns	Wilcoxon	2
	423	Shuttleworthia_satelles	value	no lymphopenia	lymphopenia	0.119277	1	0.11928	ns	Wilcoxon	2
	265	Eubacterium_limosum	value	no lymphopenia	lymphopenia	0.122111	1	0.12211	ns	Wilcoxon	2
	61	Lactobacillus_paracasei	value	no lymphopenia	lymphopenia	0.122228	1	0.12223	ns	Wilcoxon	2
	208	Porphyromonas_uenonis	value	no lymphopenia	lymphopenia	0.124689	1	0.12469	ns	Wilcoxon	2
	767	GWE1-39-12_sp001029735	value	no lymphopenia	lymphopenia	0.125199	1	0.1252	ns	Wilcoxon	2
	40	Phascolarctobacterium_succinatutens	value	no lymphopenia	lymphopenia	0.125459	1	0.12546	ns	Wilcoxon	2
	337	Lawsonibacter_sp900066645	value	no lymphopenia	lymphopenia	0.125459	1	0.12546	ns	Wilcoxon	2
	598	Rothia_sp001808955	value	no lymphopenia	lymphopenia	0.126074	1	0.12607	ns	Wilcoxon	2
	283	Escherichia_flexneri	value	no lymphopenia	lymphopenia	0.128879	1	0.12888	ns	Wilcoxon	2
	167	Rahnella_sp003263515	value	no lymphopenia	lymphopenia	0.129903	1	0.1299	ns	Wilcoxon	2
	757	Desulfovibrio_sp900095395	value	no lymphopenia	lymphopenia	0.130799	1	0.1308	ns	Wilcoxon	2
	126	Streptococcus_mitis	value	no lymphopenia	lymphopenia	0.130972	1	0.13097	ns	Wilcoxon	2
	139	Blautia_hydrogenotrophica	value	no lymphopenia	lymphopenia	0.130972	1	0.13097	ns	Wilcoxon	2
	398	Anaerofilum_sp002160015	value	no lymphopenia	lymphopenia	0.130972	1	0.13097	ns	Wilcoxon	2
	230	Bacteroides_ilei	value	no lymphopenia	lymphopenia	0.131975	1	0.13197	ns	Wilcoxon	2
	671	TF01-11_sp001414325	value	no lymphopenia	lymphopenia	0.132725	1	0.13273	ns	Wilcoxon	2
	132	Streptococcus_peroris	value	no lymphopenia	lymphopenia	0.133618	1	0.13362	ns	Wilcoxon	2
	359	TM7x_sp000803625	value	no lymphopenia	lymphopenia	0.134421	1	0.13442	ns	Wilcoxon	2
	452	Terrisporobacter_othiniensis	value	no lymphopenia	lymphopenia	0.135563	1	0.13556	ns	Wilcoxon	2
	103	Citrobacter_amalonaticus	value	no lymphopenia	lymphopenia	0.136202	1	0.1362	ns	Wilcoxon	2
	116	Serratia_marcescens	value	no lymphopenia	lymphopenia	0.136202	1	0.1362	ns	Wilcoxon	2
	43	Actinomyces_massiliensis	value	no lymphopenia	lymphopenia	0.139003	1	0.139	ns	Wilcoxon	2
	652	RC9_sp001915575	value	no lymphopenia	lymphopenia	0.139003	1	0.139	ns	Wilcoxon	2
	236	Parabacteroides_goldsteinii	value	no lymphopenia	lymphopenia	0.142029	1	0.14203	ns	Wilcoxon	2
	823	Lactobacillus_kalixensis	value	no lymphopenia	lymphopenia	0.145024	1	0.14502	ns	Wilcoxon	2
	191	Marvinbryantia_sp900066075	value	no lymphopenia	lymphopenia	0.145333	1	0.14533	ns	Wilcoxon	2
	702	UBA9475_sp002161675	value	no lymphopenia	lymphopenia	0.145743	1	0.14574	ns	Wilcoxon	2
	171	Pseudoflavonifractor_sp900079765	value	no lymphopenia	lymphopenia	0.146263	1	0.14626	ns	Wilcoxon	2
	664	Intestinibacter_bartlettii	value	no lymphopenia	lymphopenia	0.146263	1	0.14626	ns	Wilcoxon	2
	584	Papillibacter_cinnamivorans	value	no lymphopenia	lymphopenia	0.146974	1	0.14697	ns	Wilcoxon	2
	672	Hungatella_hathewayi	value	no lymphopenia	lymphopenia	0.146974	1	0.14697	ns	Wilcoxon	2
	780	unclassified_Acutalibacteraceae	value	no lymphopenia	lymphopenia	0.149093	1	0.14909	ns	Wilcoxon	2
	513	Bacteroides_togonis	value	no lymphopenia	lymphopenia	0.15261	1	0.15261	ns	Wilcoxon	2
	67	Streptococcus_sanguinis	value	no lymphopenia	lymphopenia	0.153261	1	0.15326	ns	Wilcoxon	2
	771	UBA2100_sp002401495	value	no lymphopenia	lymphopenia	0.153951	1	0.15395	ns	Wilcoxon	2
	209	Bifidobacterium_bifidum	value	no lymphopenia	lymphopenia	0.154059	1	0.15406	ns	Wilcoxon	2
	334	Sellimonas_sp002159995	value	no lymphopenia	lymphopenia	0.156644	1	0.15664	ns	Wilcoxon	2
	364	Solobacterium_extructa	value	no lymphopenia	lymphopenia	0.156644	1	0.15664	ns	Wilcoxon	2
	365	Romboutsia_timonensis	value	no lymphopenia	lymphopenia	0.157575	1	0.15757	ns	Wilcoxon	2
	69	Desulfovibrio_piger	value	no lymphopenia	lymphopenia	0.160552	1	0.16055	ns	Wilcoxon	2
	85	Bifidobacterium_sp002742445	value	no lymphopenia	lymphopenia	0.161892	1	0.16189	ns	Wilcoxon	2
	45	Brachyspira_hampsonii	value	no lymphopenia	lymphopenia	0.166867	1	0.16687	ns	Wilcoxon	2
	215	Bifidobacterium_adolescentis	value	no lymphopenia	lymphopenia	0.169516	1	0.16952	ns	Wilcoxon	2
	375	OEMS01_sp900199405	value	no lymphopenia	lymphopenia	0.169516	1	0.16952	ns	Wilcoxon	2
	649	Pseudobacteroides_cellulosolvens	value	no lymphopenia	lymphopenia	0.169775	1	0.16978	ns	Wilcoxon	2
	809	Siphonobacter_curvatus	value	no lymphopenia	lymphopenia	0.170091	1	0.17009	ns	Wilcoxon	2
	793	Spiroplasma_taiwanense	value	no lymphopenia	lymphopenia	0.176354	1	0.17635	ns	Wilcoxon	2
	606	Collinsella_sp002232035	value	no lymphopenia	lymphopenia	0.177062	1	0.17706	ns	Wilcoxon	2
	760	Rs-D84_sp002437665	value	no lymphopenia	lymphopenia	0.177125	1	0.17713	ns	Wilcoxon	2
	63	Streptococcus_phocae	value	no lymphopenia	lymphopenia	0.178087	1	0.17809	ns	Wilcoxon	2
	246	Parvimonas_sp000214475	value	no lymphopenia	lymphopenia	0.178087	1	0.17809	ns	Wilcoxon	2
	852	UBA12115_sp003514055	value	no lymphopenia	lymphopenia	0.178087	1	0.17809	ns	Wilcoxon	2
	623	Lachnoclostridium_edouardi	value	no lymphopenia	lymphopenia	0.179141	1	0.17914	ns	Wilcoxon	2
	16	Enterococcus_durans	value	no lymphopenia	lymphopenia	0.179261	1	0.17926	ns	Wilcoxon	2
	22	Dialister_invisus	value	no lymphopenia	lymphopenia	0.1821	1	0.1821	ns	Wilcoxon	2
	145	Clostridium_sp003024715	value	no lymphopenia	lymphopenia	0.1821	1	0.1821	ns	Wilcoxon	2
	153	Faecalicatena_torques	value	no lymphopenia	lymphopenia	0.1821	1	0.1821	ns	Wilcoxon	2
	193	Blautia_sp900066505	value	no lymphopenia	lymphopenia	0.1821	1	0.1821	ns	Wilcoxon	2
	331	Intestinimonas_butyriciproducens	value	no lymphopenia	lymphopenia	0.1821	1	0.1821	ns	Wilcoxon	2
	727	Fervidobacterium_nodosum	value	no lymphopenia	lymphopenia	0.1821	1	0.1821	ns	Wilcoxon	2
	591	Ethanoligenens_harbinense	value	no lymphopenia	lymphopenia	0.183157	1	0.18316	ns	Wilcoxon	2
	415	Succinivibrio_sp900315395	value	no lymphopenia	lymphopenia	0.183654	1	0.18365	ns	Wilcoxon	2
	205	RUG762_sp900316495	value	no lymphopenia	lymphopenia	0.187466	1	0.18747	ns	Wilcoxon	2
	630	Pygmaiobacter_massiliensis	value	no lymphopenia	lymphopenia	0.191423	1	0.19142	ns	Wilcoxon	2
	723	unclassified_Christensenella	value	no lymphopenia	lymphopenia	0.192198	1	0.1922	ns	Wilcoxon	2
	180	ER4_sp000765235	value	no lymphopenia	lymphopenia	0.195341	1	0.19534	ns	Wilcoxon	2
	274	UC5-1-2E3_sp001304875	value	no lymphopenia	lymphopenia	0.195341	1	0.19534	ns	Wilcoxon	2
	724	unclassified_Bacteria	value	no lymphopenia	lymphopenia	0.195341	1	0.19534	ns	Wilcoxon	2
	377	Slackia_piriformis	value	no lymphopenia	lymphopenia	0.204471	1	0.20447	ns	Wilcoxon	2
	213	Alistipes_indistinctus	value	no lymphopenia	lymphopenia	0.205683	1	0.20568	ns	Wilcoxon	2
	90	Peptostreptococcus_sp000758885	value	no lymphopenia	lymphopenia	0.206118	1	0.20612	ns	Wilcoxon	2
	242	Peptoniphilus_lacrimalis	value	no lymphopenia	lymphopenia	0.206118	1	0.20612	ns	Wilcoxon	2
	20	Gemella_morbillorum	value	no lymphopenia	lymphopenia	0.206408	1	0.20641	ns	Wilcoxon	2
	389	Odoribacter_massiliensis	value	no lymphopenia	lymphopenia	0.206811	1	0.20681	ns	Wilcoxon	2
	758	WO2-43-9_sp001818315	value	no lymphopenia	lymphopenia	0.208642	1	0.20864	ns	Wilcoxon	2
	812	GCA-002694895_sp002711005	value	no lymphopenia	lymphopenia	0.208642	1	0.20864	ns	Wilcoxon	2
	294	Coprococcus_sp900066115	value	no lymphopenia	lymphopenia	0.209251	1	0.20925	ns	Wilcoxon	2
	371	Blautia_sp900066165	value	no lymphopenia	lymphopenia	0.209251	1	0.20925	ns	Wilcoxon	2
	512	An114_sp002161055	value	no lymphopenia	lymphopenia	0.209251	1	0.20925	ns	Wilcoxon	2
	597	Blautia_sp900066355	value	no lymphopenia	lymphopenia	0.209251	1	0.20925	ns	Wilcoxon	2
	500	Actinomyces_viscosus	value	no lymphopenia	lymphopenia	0.210093	1	0.21009	ns	Wilcoxon	2
	122	Fenollaria_timonensis	value	no lymphopenia	lymphopenia	0.210751	1	0.21075	ns	Wilcoxon	2
	800	unclassified_Lactobacillus	value	no lymphopenia	lymphopenia	0.210751	1	0.21075	ns	Wilcoxon	2
	56	Pauljensenia_odontolyticus	value	no lymphopenia	lymphopenia	0.212289	1	0.21229	ns	Wilcoxon	2
	190	Faecalicatena_sp001487105	value	no lymphopenia	lymphopenia	0.212289	1	0.21229	ns	Wilcoxon	2
	565	Catenibacterium_mitsuokai	value	no lymphopenia	lymphopenia	0.21322	1	0.21322	ns	Wilcoxon	2
	316	Anaerotignum_neopropionicum	value	no lymphopenia	lymphopenia	0.216576	1	0.21658	ns	Wilcoxon	2
	453	Parasutterella_sp000980495	value	no lymphopenia	lymphopenia	0.217771	1	0.21777	ns	Wilcoxon	2
	31	Enterococcus_massiliensis	value	no lymphopenia	lymphopenia	0.218349	1	0.21835	ns	Wilcoxon	2
	12	Streptococcus_pseudopneumoniae	value	no lymphopenia	lymphopenia	0.220031	1	0.22003	ns	Wilcoxon	2
	17	Lactobacillus_ginsenosidimutans	value	no lymphopenia	lymphopenia	0.220031	1	0.22003	ns	Wilcoxon	2
	26	Dialister_micraerophilus	value	no lymphopenia	lymphopenia	0.220031	1	0.22003	ns	Wilcoxon	2
	42	Enterococcus_aquimarinus	value	no lymphopenia	lymphopenia	0.220031	1	0.22003	ns	Wilcoxon	2
	53	Lactobacillus_amylovorus	value	no lymphopenia	lymphopenia	0.220031	1	0.22003	ns	Wilcoxon	2
	72	Lactococcus_petauri	value	no lymphopenia	lymphopenia	0.220031	1	0.22003	ns	Wilcoxon	2
	88	Hafnia_paralvei	value	no lymphopenia	lymphopenia	0.220031	1	0.22003	ns	Wilcoxon	2
	110	Acinetobacter_ursingii	value	no lymphopenia	lymphopenia	0.220031	1	0.22003	ns	Wilcoxon	2
	120	Porphyromonas_sp001808555	value	no lymphopenia	lymphopenia	0.220031	1	0.22003	ns	Wilcoxon	2
	140	Lactococcus_plantarum	value	no lymphopenia	lymphopenia	0.220031	1	0.22003	ns	Wilcoxon	2
	229	Peptoniphilus_sp900088125	value	no lymphopenia	lymphopenia	0.220031	1	0.22003	ns	Wilcoxon	2
	247	Erwinia_tasmaniensis	value	no lymphopenia	lymphopenia	0.220031	1	0.22003	ns	Wilcoxon	2
	254	Eubacterium_callanderi	value	no lymphopenia	lymphopenia	0.220031	1	0.22003	ns	Wilcoxon	2
	267	Gabonibacter_massiliensis	value	no lymphopenia	lymphopenia	0.220031	1	0.22003	ns	Wilcoxon	2
	275	Bacteroides_sp002161565	value	no lymphopenia	lymphopenia	0.220031	1	0.22003	ns	Wilcoxon	2
	299	Leuconostoc_lactis	value	no lymphopenia	lymphopenia	0.220031	1	0.22003	ns	Wilcoxon	2
	319	Lactobacillus_fuchuensis	value	no lymphopenia	lymphopenia	0.220031	1	0.22003	ns	Wilcoxon	2
	344	Campylobacter_ureolyticus	value	no lymphopenia	lymphopenia	0.220031	1	0.22003	ns	Wilcoxon	2
	379	Fusobacterium_necrophorum	value	no lymphopenia	lymphopenia	0.220031	1	0.22003	ns	Wilcoxon	2
	394	Murdochiella_massiliensis	value	no lymphopenia	lymphopenia	0.220031	1	0.22003	ns	Wilcoxon	2
	408	Cellulosilyticum_lentocellum	value	no lymphopenia	lymphopenia	0.220031	1	0.22003	ns	Wilcoxon	2
	416	Megasphaera_cerevisiae	value	no lymphopenia	lymphopenia	0.220031	1	0.22003	ns	Wilcoxon	2
	419	Lactobacillus_futsaii	value	no lymphopenia	lymphopenia	0.220031	1	0.22003	ns	Wilcoxon	2
	422	Helicobacter_pametensis	value	no lymphopenia	lymphopenia	0.220031	1	0.22003	ns	Wilcoxon	2
	433	Enterococcus_timonensis	value	no lymphopenia	lymphopenia	0.220031	1	0.22003	ns	Wilcoxon	2
	456	Enterococcus_pernyi	value	no lymphopenia	lymphopenia	0.220031	1	0.22003	ns	Wilcoxon	2
	460	Paraclostridium_bifermentans	value	no lymphopenia	lymphopenia	0.220031	1	0.22003	ns	Wilcoxon	2
	465	Niameybacter_massiliensis	value	no lymphopenia	lymphopenia	0.220031	1	0.22003	ns	Wilcoxon	2
	533	Anaerococcus_sp900232825	value	no lymphopenia	lymphopenia	0.220031	1	0.22003	ns	Wilcoxon	2
	540	Comamonas_aquatica	value	no lymphopenia	lymphopenia	0.220031	1	0.22003	ns	Wilcoxon	2
	572	Lactococcus_garvieae	value	no lymphopenia	lymphopenia	0.220031	1	0.22003	ns	Wilcoxon	2
	579	Streptococcus_equinus	value	no lymphopenia	lymphopenia	0.220031	1	0.22003	ns	Wilcoxon	2
	632	Erwinia_sp002752575	value	no lymphopenia	lymphopenia	0.220031	1	0.22003	ns	Wilcoxon	2
	654	Streptococcus_dysgalactiae	value	no lymphopenia	lymphopenia	0.220031	1	0.22003	ns	Wilcoxon	2
	655	Clostridium_tertium	value	no lymphopenia	lymphopenia	0.220031	1	0.22003	ns	Wilcoxon	2
	657	Collinsella_stercoris	value	no lymphopenia	lymphopenia	0.220031	1	0.22003	ns	Wilcoxon	2
	676	Porphyromonas_endodontalis	value	no lymphopenia	lymphopenia	0.220031	1	0.22003	ns	Wilcoxon	2
	691	Pantoea_cancerogenus	value	no lymphopenia	lymphopenia	0.220031	1	0.22003	ns	Wilcoxon	2
	697	Alistipes_sp002159375	value	no lymphopenia	lymphopenia	0.220031	1	0.22003	ns	Wilcoxon	2
	705	Enteroscipio_rubneri	value	no lymphopenia	lymphopenia	0.220031	1	0.22003	ns	Wilcoxon	2
	706	GCA-900066575_sp002160765	value	no lymphopenia	lymphopenia	0.220031	1	0.22003	ns	Wilcoxon	2
	711	Kocuria_rhizophila	value	no lymphopenia	lymphopenia	0.220031	1	0.22003	ns	Wilcoxon	2
	833	unclassified_Rhizobiaceae	value	no lymphopenia	lymphopenia	0.220031	1	0.22003	ns	Wilcoxon	2
	841	Bact-08_sp000473305	value	no lymphopenia	lymphopenia	0.220031	1	0.22003	ns	Wilcoxon	2
	842	unclassified_RC9	value	no lymphopenia	lymphopenia	0.220031	1	0.22003	ns	Wilcoxon	2
	856	Mogibacterium_diversum	value	no lymphopenia	lymphopenia	0.220031	1	0.22003	ns	Wilcoxon	2
	862	XYD2-FULL-41-14_sp001784475	value	no lymphopenia	lymphopenia	0.220031	1	0.22003	ns	Wilcoxon	2
	872	Collinsella_vaginalis	value	no lymphopenia	lymphopenia	0.220031	1	0.22003	ns	Wilcoxon	2
	877	unclassified_Negativicutes	value	no lymphopenia	lymphopenia	0.220031	1	0.22003	ns	Wilcoxon	2
	901	unclassified_Erysipelotrichales	value	no lymphopenia	lymphopenia	0.220031	1	0.22003	ns	Wilcoxon	2
	219	Bittarella_massiliensis	value	no lymphopenia	lymphopenia	0.223842	1	0.22384	ns	Wilcoxon	2
	303	Turicibacter_sp001543345	value	no lymphopenia	lymphopenia	0.223842	1	0.22384	ns	Wilcoxon	2
	479	Blautia_sp003287895	value	no lymphopenia	lymphopenia	0.225552	1	0.22555	ns	Wilcoxon	2
	395	Massiliomicrobiota_timonensis	value	no lymphopenia	lymphopenia	0.226063	1	0.22606	ns	Wilcoxon	2
	825	Lactobacillus_helsingborgensis	value	no lymphopenia	lymphopenia	0.226083	1	0.22608	ns	Wilcoxon	2
	791	TMED88_sp002171515	value	no lymphopenia	lymphopenia	0.228771	1	0.22877	ns	Wilcoxon	2
	52	Gemella_haemolysans	value	no lymphopenia	lymphopenia	0.228992	1	0.22899	ns	Wilcoxon	2
	871	unclassified_Opitutales	value	no lymphopenia	lymphopenia	0.229828	1	0.22983	ns	Wilcoxon	2
	765	2013-40CM-41-45_sp002215675	value	no lymphopenia	lymphopenia	0.230078	1	0.23008	ns	Wilcoxon	2
	220	CAG-56_sp900066615	value	no lymphopenia	lymphopenia	0.235102	1	0.2351	ns	Wilcoxon	2
	701	COE1_sp000403215	value	no lymphopenia	lymphopenia	0.235737	1	0.23574	ns	Wilcoxon	2
	875	Eubacterium_brachy	value	no lymphopenia	lymphopenia	0.237851	1	0.23785	ns	Wilcoxon	2
	113	Bacteroides_ovatus	value	no lymphopenia	lymphopenia	0.239121	1	0.23912	ns	Wilcoxon	2
	311	Acutalibacter_timonensis	value	no lymphopenia	lymphopenia	0.239121	1	0.23912	ns	Wilcoxon	2
	329	GCA-900066575_sp002160825	value	no lymphopenia	lymphopenia	0.239121	1	0.23912	ns	Wilcoxon	2
	519	Dorea_sp900240315	value	no lymphopenia	lymphopenia	0.239121	1	0.23912	ns	Wilcoxon	2
	582	Absiella_innocuum	value	no lymphopenia	lymphopenia	0.239121	1	0.23912	ns	Wilcoxon	2
	662	Eggerthella_lenta	value	no lymphopenia	lymphopenia	0.239121	1	0.23912	ns	Wilcoxon	2
	729	Chryseobacterium_antarcticum	value	no lymphopenia	lymphopenia	0.242865	1	0.24287	ns	Wilcoxon	2
	744	An172_sp002160515	value	no lymphopenia	lymphopenia	0.245591	1	0.24559	ns	Wilcoxon	2
	55	Staphylococcus_sp001431205	value	no lymphopenia	lymphopenia	0.247391	1	0.24739	ns	Wilcoxon	2
	620	Libanicoccus_massiliensis	value	no lymphopenia	lymphopenia	0.248769	1	0.24877	ns	Wilcoxon	2
	70	unclassified_Acetivibrio	value	no lymphopenia	lymphopenia	0.249326	1	0.24933	ns	Wilcoxon	2
	737	unclassified_Actinobacteria	value	no lymphopenia	lymphopenia	0.249326	1	0.24933	ns	Wilcoxon	2
	150	Bacteroides_faecis	value	no lymphopenia	lymphopenia	0.249981	1	0.24998	ns	Wilcoxon	2
	388	Raoultibacter_timonensis	value	no lymphopenia	lymphopenia	0.249981	1	0.24998	ns	Wilcoxon	2
	600	Bacteroides_faecichinchillae	value	no lymphopenia	lymphopenia	0.253035	1	0.25304	ns	Wilcoxon	2
	146	Blautia_coccoides	value	no lymphopenia	lymphopenia	0.254439	1	0.25444	ns	Wilcoxon	2
	188	Coprococcus_comes	value	no lymphopenia	lymphopenia	0.255099	1	0.2551	ns	Wilcoxon	2
	332	Lachnospira_rogosae	value	no lymphopenia	lymphopenia	0.255099	1	0.2551	ns	Wilcoxon	2
	478	Faecalicatena_lactaris	value	no lymphopenia	lymphopenia	0.255099	1	0.2551	ns	Wilcoxon	2
	556	Blautia_sp900066205	value	no lymphopenia	lymphopenia	0.255099	1	0.2551	ns	Wilcoxon	2
	386	Gordonibacter_massiliensis	value	no lymphopenia	lymphopenia	0.255349	1	0.25535	ns	Wilcoxon	2
	384	Victivallis_vadensis	value	no lymphopenia	lymphopenia	0.263537	1	0.26354	ns	Wilcoxon	2
	48	Lactococcus_raffinolactis	value	no lymphopenia	lymphopenia	0.264503	1	0.2645	ns	Wilcoxon	2
	410	Lactobacillus_satsumensis	value	no lymphopenia	lymphopenia	0.264503	1	0.2645	ns	Wilcoxon	2
	501	Herbaspirillum_sp000282575	value	no lymphopenia	lymphopenia	0.264503	1	0.2645	ns	Wilcoxon	2
	721	Helicobacter_pullorum	value	no lymphopenia	lymphopenia	0.264503	1	0.2645	ns	Wilcoxon	2
	869	Enteroscipio_sp000270285	value	no lymphopenia	lymphopenia	0.264503	1	0.2645	ns	Wilcoxon	2
	545	Pauljensenia_sp000185285	value	no lymphopenia	lymphopenia	0.264808	1	0.26481	ns	Wilcoxon	2
	200	Clostridium_asparagiforme	value	no lymphopenia	lymphopenia	0.267099	1	0.2671	ns	Wilcoxon	2
	716	Escherichia_fergusonii	value	no lymphopenia	lymphopenia	0.270066	1	0.27007	ns	Wilcoxon	2
	845	Zag111_sp002102825	value	no lymphopenia	lymphopenia	0.271175	1	0.27117	ns	Wilcoxon	2
	444	Streptococcus_sp001587175	value	no lymphopenia	lymphopenia	0.271487	1	0.27149	ns	Wilcoxon	2
	616	Ruminococcus_sp900100595	value	no lymphopenia	lymphopenia	0.274529	1	0.27453	ns	Wilcoxon	2
	448	Blautia_hominis	value	no lymphopenia	lymphopenia	0.275992	1	0.27599	ns	Wilcoxon	2
	151	Bariatricus_massiliensis	value	no lymphopenia	lymphopenia	0.277037	1	0.27704	ns	Wilcoxon	2
	218	Alistipes_sp900240235	value	no lymphopenia	lymphopenia	0.279072	1	0.27907	ns	Wilcoxon	2
	678	Blautia_sp001304935	value	no lymphopenia	lymphopenia	0.279072	1	0.27907	ns	Wilcoxon	2
	750	unclassified_Rs-D84	value	no lymphopenia	lymphopenia	0.280297	1	0.2803	ns	Wilcoxon	2
	321	Clostridium_paraputrificum	value	no lymphopenia	lymphopenia	0.281193	1	0.28119	ns	Wilcoxon	2
	710	Bifidobacterium_animalis	value	no lymphopenia	lymphopenia	0.283614	1	0.28361	ns	Wilcoxon	2
	9	Lactobacillus_taiwanensis	value	no lymphopenia	lymphopenia	0.286153	1	0.28615	ns	Wilcoxon	2
	19	Actinomyces_gerencseriae	value	no lymphopenia	lymphopenia	0.286153	1	0.28615	ns	Wilcoxon	2
	21	Dialister_pneumosintes	value	no lymphopenia	lymphopenia	0.286153	1	0.28615	ns	Wilcoxon	2
	35	Lactobacillus_jensenii	value	no lymphopenia	lymphopenia	0.286153	1	0.28615	ns	Wilcoxon	2
	118	F0332_sp001652275	value	no lymphopenia	lymphopenia	0.286153	1	0.28615	ns	Wilcoxon	2
	136	Bifidobacterium_moukalabense	value	no lymphopenia	lymphopenia	0.286153	1	0.28615	ns	Wilcoxon	2
	144	Prevotella_intermedia	value	no lymphopenia	lymphopenia	0.286153	1	0.28615	ns	Wilcoxon	2
	203	UBA6382_sp002439755	value	no lymphopenia	lymphopenia	0.286153	1	0.28615	ns	Wilcoxon	2
	306	Succinatimonas_hippei	value	no lymphopenia	lymphopenia	0.286153	1	0.28615	ns	Wilcoxon	2
	382	Collinsella_ihuae	value	no lymphopenia	lymphopenia	0.286153	1	0.28615	ns	Wilcoxon	2
	575	Streptococcus_sp000314795	value	no lymphopenia	lymphopenia	0.286153	1	0.28615	ns	Wilcoxon	2
	640	unclassified_RFN20	value	no lymphopenia	lymphopenia	0.286153	1	0.28615	ns	Wilcoxon	2
	708	Enterococcus_ratti	value	no lymphopenia	lymphopenia	0.286153	1	0.28615	ns	Wilcoxon	2
	789	0-14-0-20-40-13_sp002774285	value	no lymphopenia	lymphopenia	0.286153	1	0.28615	ns	Wilcoxon	2
	806	Planctomyces_sp001610835	value	no lymphopenia	lymphopenia	0.286153	1	0.28615	ns	Wilcoxon	2
	808	Halothece_salina	value	no lymphopenia	lymphopenia	0.286153	1	0.28615	ns	Wilcoxon	2
	815	UBA1545_sp003488655	value	no lymphopenia	lymphopenia	0.286153	1	0.28615	ns	Wilcoxon	2
	830	unclassified_Mycoplasmataceae	value	no lymphopenia	lymphopenia	0.286153	1	0.28615	ns	Wilcoxon	2
	832	UBA10181_sp001784285	value	no lymphopenia	lymphopenia	0.286153	1	0.28615	ns	Wilcoxon	2
	834	GCA-002789015_sp002789015	value	no lymphopenia	lymphopenia	0.286153	1	0.28615	ns	Wilcoxon	2
	836	Prosthecobacter_sp002279765	value	no lymphopenia	lymphopenia	0.286153	1	0.28615	ns	Wilcoxon	2
	843	unclassified_Helicobacter	value	no lymphopenia	lymphopenia	0.286153	1	0.28615	ns	Wilcoxon	2
	848	Litorilinea_aerophila	value	no lymphopenia	lymphopenia	0.286153	1	0.28615	ns	Wilcoxon	2
	849	unclassified_Cyanobacteriales	value	no lymphopenia	lymphopenia	0.286153	1	0.28615	ns	Wilcoxon	2
	854	Mycoplasmoides_alvi	value	no lymphopenia	lymphopenia	0.286153	1	0.28615	ns	Wilcoxon	2
	859	unclassified_Verrucomicrobiales	value	no lymphopenia	lymphopenia	0.286153	1	0.28615	ns	Wilcoxon	2
	861	OXYB2-FULL-41-6_sp001773215	value	no lymphopenia	lymphopenia	0.286153	1	0.28615	ns	Wilcoxon	2
	863	Clostridium_chauvoei	value	no lymphopenia	lymphopenia	0.286153	1	0.28615	ns	Wilcoxon	2
	865	unclassified_Bacteroidaceae	value	no lymphopenia	lymphopenia	0.286153	1	0.28615	ns	Wilcoxon	2
	866	unclassified_WWE3	value	no lymphopenia	lymphopenia	0.286153	1	0.28615	ns	Wilcoxon	2
	879	Bin34_sp002238555	value	no lymphopenia	lymphopenia	0.286153	1	0.28615	ns	Wilcoxon	2
	880	unclassified_Planctomycetes	value	no lymphopenia	lymphopenia	0.286153	1	0.28615	ns	Wilcoxon	2
	881	2-02-FULL-46-19_sp001795795	value	no lymphopenia	lymphopenia	0.286153	1	0.28615	ns	Wilcoxon	2
	887	GWC1-37-10_sp001793825	value	no lymphopenia	lymphopenia	0.286153	1	0.28615	ns	Wilcoxon	2
	897	TMED15_sp002714785	value	no lymphopenia	lymphopenia	0.286153	1	0.28615	ns	Wilcoxon	2
	899	Bacteroides_helcogenes	value	no lymphopenia	lymphopenia	0.286153	1	0.28615	ns	Wilcoxon	2
	109	Absiella_sp000163515	value	no lymphopenia	lymphopenia	0.286566	1	0.28657	ns	Wilcoxon	2
	4	Ruthenibacterium_lactatiformans	value	no lymphopenia	lymphopenia	0.289167	1	0.28917	ns	Wilcoxon	2
	154	Dorea_longicatena	value	no lymphopenia	lymphopenia	0.289167	1	0.28917	ns	Wilcoxon	2
	457	Faecalicatena_faecis	value	no lymphopenia	lymphopenia	0.289167	1	0.28917	ns	Wilcoxon	2
	709	Roseburia_hominis	value	no lymphopenia	lymphopenia	0.289167	1	0.28917	ns	Wilcoxon	2
	360	Alloscardovia_omnicolens	value	no lymphopenia	lymphopenia	0.291339	1	0.29134	ns	Wilcoxon	2
	156	Flavonifractor_sp002159175	value	no lymphopenia	lymphopenia	0.291718	1	0.29172	ns	Wilcoxon	2
	476	Escherichia_sp001660175	value	no lymphopenia	lymphopenia	0.294128	1	0.29413	ns	Wilcoxon	2
	795	BMS3ABIN06_sp002897895	value	no lymphopenia	lymphopenia	0.29741	1	0.29741	ns	Wilcoxon	2
	168	Ruminococcus_albus	value	no lymphopenia	lymphopenia	0.298296	1	0.2983	ns	Wilcoxon	2
	81	Enterobacter_cloacae	value	no lymphopenia	lymphopenia	0.298871	1	0.29887	ns	Wilcoxon	2
	92	Enterococcus_sp001297065	value	no lymphopenia	lymphopenia	0.298871	1	0.29887	ns	Wilcoxon	2
	663	Fusobacterium_mortiferum	value	no lymphopenia	lymphopenia	0.298871	1	0.29887	ns	Wilcoxon	2
	736	unclassified_Paraburkholderia	value	no lymphopenia	lymphopenia	0.302124	1	0.30212	ns	Wilcoxon	2
	243	Lactobacillus_gasseri	value	no lymphopenia	lymphopenia	0.303728	1	0.30373	ns	Wilcoxon	2
	162	Lachnospira_eligens	value	no lymphopenia	lymphopenia	0.307265	1	0.30726	ns	Wilcoxon	2
	296	GCA-900066575_sp900066385	value	no lymphopenia	lymphopenia	0.307265	1	0.30726	ns	Wilcoxon	2
	844	Paraburkholderia_phenoliruptrix	value	no lymphopenia	lymphopenia	0.309599	1	0.3096	ns	Wilcoxon	2
	520	Actinomyces_oris	value	no lymphopenia	lymphopenia	0.313875	1	0.31387	ns	Wilcoxon	2
	431	Enterococcus_sp002850555	value	no lymphopenia	lymphopenia	0.318278	1	0.31828	ns	Wilcoxon	2
	166	Sellimonas_intestinalis	value	no lymphopenia	lymphopenia	0.318415	1	0.31842	ns	Wilcoxon	2
	39	Lactobacillus_gallinarum	value	no lymphopenia	lymphopenia	0.319912	1	0.31991	ns	Wilcoxon	2
	325	Anaerotruncus_sp000403395	value	no lymphopenia	lymphopenia	0.319912	1	0.31991	ns	Wilcoxon	2
	99	Parasutterella_excrementihominis	value	no lymphopenia	lymphopenia	0.320023	1	0.32002	ns	Wilcoxon	2
	720	Bifidobacterium_longum	value	no lymphopenia	lymphopenia	0.326074	1	0.32607	ns	Wilcoxon	2
	49	Streptococcus_gordonii	value	no lymphopenia	lymphopenia	0.328228	1	0.32823	ns	Wilcoxon	2
	6	Lactobacillus_fermentum	value	no lymphopenia	lymphopenia	0.336097	1	0.3361	ns	Wilcoxon	2
	8	Lactobacillus_mucosae	value	no lymphopenia	lymphopenia	0.336097	1	0.3361	ns	Wilcoxon	2
	29	Lactobacillus_algidus	value	no lymphopenia	lymphopenia	0.336097	1	0.3361	ns	Wilcoxon	2
	257	Streptococcus_macedonicus	value	no lymphopenia	lymphopenia	0.336097	1	0.3361	ns	Wilcoxon	2
	317	Agathobacter_ruminis	value	no lymphopenia	lymphopenia	0.336097	1	0.3361	ns	Wilcoxon	2
	461	Citrobacter_braakii	value	no lymphopenia	lymphopenia	0.336097	1	0.3361	ns	Wilcoxon	2
	121	Granulicatella_sp001071995	value	no lymphopenia	lymphopenia	0.338551	1	0.33855	ns	Wilcoxon	2
	677	Pauljensenia_cellulosilytica	value	no lymphopenia	lymphopenia	0.338624	1	0.33862	ns	Wilcoxon	2
	36	Phascolarctobacterium_faecium	value	no lymphopenia	lymphopenia	0.339368	1	0.33937	ns	Wilcoxon	2
	592	Clostridium_butyricum	value	no lymphopenia	lymphopenia	0.339839	1	0.33984	ns	Wilcoxon	2
	826	Bacteroides_mediterraneensis	value	no lymphopenia	lymphopenia	0.339839	1	0.33984	ns	Wilcoxon	2
	840	Muribaculum_intestinale	value	no lymphopenia	lymphopenia	0.339839	1	0.33984	ns	Wilcoxon	2
	320	Fusobacterium_perfoetens	value	no lymphopenia	lymphopenia	0.343729	1	0.34373	ns	Wilcoxon	2
	603	Kineothrix_alysoides	value	no lymphopenia	lymphopenia	0.343729	1	0.34373	ns	Wilcoxon	2
	748	GWA2-35-9_sp002793435	value	no lymphopenia	lymphopenia	0.343729	1	0.34373	ns	Wilcoxon	2
	778	GWA2-38-27_sp001821475	value	no lymphopenia	lymphopenia	0.345017	1	0.34502	ns	Wilcoxon	2
	226	Angelakisella_massiliensis	value	no lymphopenia	lymphopenia	0.34559	1	0.34559	ns	Wilcoxon	2
	367	Bacteroides_plebeius	value	no lymphopenia	lymphopenia	0.34559	1	0.34559	ns	Wilcoxon	2
	544	Eisenbergiella_sp900066775	value	no lymphopenia	lymphopenia	0.34559	1	0.34559	ns	Wilcoxon	2
	91	Lactobacillus_ruminis	value	no lymphopenia	lymphopenia	0.346444	1	0.34644	ns	Wilcoxon	2
	468	Megamonas_funiformis	value	no lymphopenia	lymphopenia	0.346734	1	0.34673	ns	Wilcoxon	2
	241	Bacteroides_clarus	value	no lymphopenia	lymphopenia	0.360286	1	0.36029	ns	Wilcoxon	2
	449	unclassified_Ruminiclostridium	value	no lymphopenia	lymphopenia	0.360304	1	0.3603	ns	Wilcoxon	2
	58	Bilophila_wadsworthia	value	no lymphopenia	lymphopenia	0.365813	1	0.36581	ns	Wilcoxon	2
	315	Anaerostipes_hadrus	value	no lymphopenia	lymphopenia	0.365813	1	0.36581	ns	Wilcoxon	2
	362	Faecalibacterium_prausnitzii	value	no lymphopenia	lymphopenia	0.365813	1	0.36581	ns	Wilcoxon	2
	76	Enterococcus_saccharolyticus	value	no lymphopenia	lymphopenia	0.369624	1	0.36962	ns	Wilcoxon	2
	307	Olsenella_sp000752675	value	no lymphopenia	lymphopenia	0.370285	1	0.37029	ns	Wilcoxon	2
	687	unclassified_Intestinimonas	value	no lymphopenia	lymphopenia	0.370444	1	0.37044	ns	Wilcoxon	2
	46	Actinomyces_sp000220835	value	no lymphopenia	lymphopenia	0.371908	1	0.37191	ns	Wilcoxon	2
	259	Lactobacillus_rhamnosus	value	no lymphopenia	lymphopenia	0.371908	1	0.37191	ns	Wilcoxon	2
	266	Bifidobacterium_pullorum	value	no lymphopenia	lymphopenia	0.371908	1	0.37191	ns	Wilcoxon	2
	352	Leuconostoc_suionicum	value	no lymphopenia	lymphopenia	0.376992	1	0.37699	ns	Wilcoxon	2
	770	unclassified_Butyrivibrio	value	no lymphopenia	lymphopenia	0.380258	1	0.38026	ns	Wilcoxon	2
	237	Bacteroides_stercoris	value	no lymphopenia	lymphopenia	0.381089	1	0.38109	ns	Wilcoxon	2
	164	Bifidobacterium_infantis	value	no lymphopenia	lymphopenia	0.386734	1	0.38673	ns	Wilcoxon	2
	355	Blautia_sp900066145	value	no lymphopenia	lymphopenia	0.386734	1	0.38673	ns	Wilcoxon	2
	397	Ruminiclostridium_siraeum	value	no lymphopenia	lymphopenia	0.386734	1	0.38673	ns	Wilcoxon	2
	508	unclassified_Clostridia	value	no lymphopenia	lymphopenia	0.386734	1	0.38673	ns	Wilcoxon	2
	71	Streptococcus_suis	value	no lymphopenia	lymphopenia	0.386881	1	0.38688	ns	Wilcoxon	2
	117	Holdemania_massiliensis	value	no lymphopenia	lymphopenia	0.395069	1	0.39507	ns	Wilcoxon	2
	774	Prevotella_bergensis	value	no lymphopenia	lymphopenia	0.395329	1	0.39533	ns	Wilcoxon	2
	792	unclassified_Cyanobacteriia	value	no lymphopenia	lymphopenia	0.395329	1	0.39533	ns	Wilcoxon	2
	816	unclassified_Collinsella	value	no lymphopenia	lymphopenia	0.398411	1	0.39841	ns	Wilcoxon	2
	619	TWA4_sp000875945	value	no lymphopenia	lymphopenia	0.401792	1	0.40179	ns	Wilcoxon	2
	713	Ruminococcus_callidus	value	no lymphopenia	lymphopenia	0.401792	1	0.40179	ns	Wilcoxon	2
	650	UBA9475_sp002161235	value	no lymphopenia	lymphopenia	0.402484	1	0.40248	ns	Wilcoxon	2
	94	Peptostreptococcus_stomatis	value	no lymphopenia	lymphopenia	0.405366	1	0.40537	ns	Wilcoxon	2
	342	Prevotella_sp003043945	value	no lymphopenia	lymphopenia	0.40579	1	0.40579	ns	Wilcoxon	2
	629	Bifidobacterium_ruminantium	value	no lymphopenia	lymphopenia	0.40579	1	0.40579	ns	Wilcoxon	2
	817	GCA-002708145_sp002714425	value	no lymphopenia	lymphopenia	0.407625	1	0.40763	ns	Wilcoxon	2
	192	Dorea_sp900066555	value	no lymphopenia	lymphopenia	0.408348	1	0.40835	ns	Wilcoxon	2
	485	Prevotella_copri	value	no lymphopenia	lymphopenia	0.408348	1	0.40835	ns	Wilcoxon	2
	552	Anaerofustis_stercorihominis	value	no lymphopenia	lymphopenia	0.419733	1	0.41973	ns	Wilcoxon	2
	202	Prevotella_sp001275135	value	no lymphopenia	lymphopenia	0.422975	1	0.42298	ns	Wilcoxon	2
	82	Enterococcus_sp002140915	value	no lymphopenia	lymphopenia	0.42365	1	0.42365	ns	Wilcoxon	2
	128	Anaerostipes_sp000508985	value	no lymphopenia	lymphopenia	0.42365	1	0.42365	ns	Wilcoxon	2
	289	Buttiauxella_gaviniae	value	no lymphopenia	lymphopenia	0.42365	1	0.42365	ns	Wilcoxon	2
	340	CAG-462_sp900291465	value	no lymphopenia	lymphopenia	0.42365	1	0.42365	ns	Wilcoxon	2
	432	Eubacterium_sp002161065	value	no lymphopenia	lymphopenia	0.42365	1	0.42365	ns	Wilcoxon	2
	493	Actinomyces_sp000195595	value	no lymphopenia	lymphopenia	0.42365	1	0.42365	ns	Wilcoxon	2
	743	unclassified_Bacteroidia	value	no lymphopenia	lymphopenia	0.424723	1	0.42472	ns	Wilcoxon	2
	673	Sutterella_wadsworthensis	value	no lymphopenia	lymphopenia	0.42485	1	0.42485	ns	Wilcoxon	2
	400	Lancefieldella_sp000564995	value	no lymphopenia	lymphopenia	0.427155	1	0.42715	ns	Wilcoxon	2
	876	Mogibacterium_timonense	value	no lymphopenia	lymphopenia	0.427613	1	0.42761	ns	Wilcoxon	2
	98	Alistipes_obesi	value	no lymphopenia	lymphopenia	0.430641	1	0.43064	ns	Wilcoxon	2
	503	Lawsonibacter_sp002160305	value	no lymphopenia	lymphopenia	0.430641	1	0.43064	ns	Wilcoxon	2
	788	Hungatella_indolis	value	no lymphopenia	lymphopenia	0.440837	1	0.44084	ns	Wilcoxon	2
	64	Desulfovibrio_fairfieldensis	value	no lymphopenia	lymphopenia	0.446694	1	0.44669	ns	Wilcoxon	2
	240	Neobitarella_massiliensis	value	no lymphopenia	lymphopenia	0.446694	1	0.44669	ns	Wilcoxon	2
	747	GCA-2687025_sp002687025	value	no lymphopenia	lymphopenia	0.446997	1	0.447	ns	Wilcoxon	2
	270	Bacteroides_nordii	value	no lymphopenia	lymphopenia	0.447789	1	0.44779	ns	Wilcoxon	2
	101	Succinivibrio_dextrinosolvens	value	no lymphopenia	lymphopenia	0.448558	1	0.44856	ns	Wilcoxon	2
	196	Streptococcus_oralis	value	no lymphopenia	lymphopenia	0.453604	1	0.4536	ns	Wilcoxon	2
	232	Bacteroides_eggerthii	value	no lymphopenia	lymphopenia	0.453604	1	0.4536	ns	Wilcoxon	2
	324	Coprobacter_fastidiosus	value	no lymphopenia	lymphopenia	0.453604	1	0.4536	ns	Wilcoxon	2
	746	unclassified_Prevotella	value	no lymphopenia	lymphopenia	0.456026	1	0.45603	ns	Wilcoxon	2
	577	Citrobacter_freundii	value	no lymphopenia	lymphopenia	0.457509	1	0.45751	ns	Wilcoxon	2
	683	Faecalicatena_contorta	value	no lymphopenia	lymphopenia	0.457509	1	0.45751	ns	Wilcoxon	2
	114	Enterococcus_hermanniensis	value	no lymphopenia	lymphopenia	0.458024	1	0.45802	ns	Wilcoxon	2
	497	Anaerococcus_vaginalis	value	no lymphopenia	lymphopenia	0.458024	1	0.45802	ns	Wilcoxon	2
	436	Faecalicatena_fissicatena	value	no lymphopenia	lymphopenia	0.459445	1	0.45944	ns	Wilcoxon	2
	287	Bifidobacterium_saguini	value	no lymphopenia	lymphopenia	0.460114	1	0.46011	ns	Wilcoxon	2
	439	Akkermansia_sp001580195	value	no lymphopenia	lymphopenia	0.467651	1	0.46765	ns	Wilcoxon	2
	564	Prevotella_sp900290275	value	no lymphopenia	lymphopenia	0.470222	1	0.47022	ns	Wilcoxon	2
	77	Lactobacillus_equicursoris	value	no lymphopenia	lymphopenia	0.472086	1	0.47209	ns	Wilcoxon	2
	679	Coprobacillus_cateniformis	value	no lymphopenia	lymphopenia	0.473882	1	0.47388	ns	Wilcoxon	2
	158	Prevotella_disiens	value	no lymphopenia	lymphopenia	0.476689	1	0.47669	ns	Wilcoxon	2
	222	Erysipelatoclostridium_sp000752095	value	no lymphopenia	lymphopenia	0.477218	1	0.47722	ns	Wilcoxon	2
	366	Streptococcus_thermophilus	value	no lymphopenia	lymphopenia	0.477218	1	0.47722	ns	Wilcoxon	2
	372	Agathobaculum_butyriciproducens	value	no lymphopenia	lymphopenia	0.477218	1	0.47722	ns	Wilcoxon	2
	499	Eubacterium_coprostanoligenes	value	no lymphopenia	lymphopenia	0.477218	1	0.47722	ns	Wilcoxon	2
	546	Bacteroides_thetaiotaomicron	value	no lymphopenia	lymphopenia	0.477218	1	0.47722	ns	Wilcoxon	2
	637	Gemmiger_sp002160955	value	no lymphopenia	lymphopenia	0.477218	1	0.47722	ns	Wilcoxon	2
	665	Flavonifractor_sp000508885	value	no lymphopenia	lymphopenia	0.477218	1	0.47722	ns	Wilcoxon	2
	578	Streptococcus_vestibularis	value	no lymphopenia	lymphopenia	0.477421	1	0.47742	ns	Wilcoxon	2
	821	XYC2-FULL-38-9_sp001818355	value	no lymphopenia	lymphopenia	0.477421	1	0.47742	ns	Wilcoxon	2
	24	Lactobacillus_timonensis	value	no lymphopenia	lymphopenia	0.477675	1	0.47768	ns	Wilcoxon	2
	51	Lactobacillus_parabuchneri	value	no lymphopenia	lymphopenia	0.477675	1	0.47768	ns	Wilcoxon	2
	57	Streptococcus_agalactiae	value	no lymphopenia	lymphopenia	0.477675	1	0.47768	ns	Wilcoxon	2
	108	Scardovia_wiggsiae	value	no lymphopenia	lymphopenia	0.477675	1	0.47768	ns	Wilcoxon	2
	248	Solobacterium_sp000701725	value	no lymphopenia	lymphopenia	0.477675	1	0.47768	ns	Wilcoxon	2
	429	UBA2284_sp003518475	value	no lymphopenia	lymphopenia	0.477675	1	0.47768	ns	Wilcoxon	2
	554	Campylobacter_concisus	value	no lymphopenia	lymphopenia	0.477675	1	0.47768	ns	Wilcoxon	2
	648	Ruminiclostridium_sufflavum	value	no lymphopenia	lymphopenia	0.477675	1	0.47768	ns	Wilcoxon	2
	718	Raoultella_planticola	value	no lymphopenia	lymphopenia	0.477675	1	0.47768	ns	Wilcoxon	2
	810	HO2-49-34_sp001783515	value	no lymphopenia	lymphopenia	0.477675	1	0.47768	ns	Wilcoxon	2
	811	Rappaport_israeli	value	no lymphopenia	lymphopenia	0.477675	1	0.47768	ns	Wilcoxon	2
	835	Hepatobacter_penaei	value	no lymphopenia	lymphopenia	0.477675	1	0.47768	ns	Wilcoxon	2
	838	Bin5_sp002238445	value	no lymphopenia	lymphopenia	0.477675	1	0.47768	ns	Wilcoxon	2
	850	UBA10025_sp001003705	value	no lymphopenia	lymphopenia	0.477675	1	0.47768	ns	Wilcoxon	2
	851	1-14-0-10-43-42_sp002793915	value	no lymphopenia	lymphopenia	0.477675	1	0.47768	ns	Wilcoxon	2
	853	unclassified_UBA922	value	no lymphopenia	lymphopenia	0.477675	1	0.47768	ns	Wilcoxon	2
	855	GN02-873_sp003260345	value	no lymphopenia	lymphopenia	0.477675	1	0.47768	ns	Wilcoxon	2
	857	2-12-FULL-43-12_sp001783065	value	no lymphopenia	lymphopenia	0.477675	1	0.47768	ns	Wilcoxon	2
	860	UBA12478_sp002793515	value	no lymphopenia	lymphopenia	0.477675	1	0.47768	ns	Wilcoxon	2
	878	UBA12403_sp003511125	value	no lymphopenia	lymphopenia	0.477675	1	0.47768	ns	Wilcoxon	2
	885	GCA-002793355_sp002793355	value	no lymphopenia	lymphopenia	0.477675	1	0.47768	ns	Wilcoxon	2
	888	MTC7_sp001695645	value	no lymphopenia	lymphopenia	0.477675	1	0.47768	ns	Wilcoxon	2
	889	unclassified_Planctomycetota	value	no lymphopenia	lymphopenia	0.477675	1	0.47768	ns	Wilcoxon	2
	891	UBA10146_sp001001925	value	no lymphopenia	lymphopenia	0.477675	1	0.47768	ns	Wilcoxon	2
	893	unclassified_UBA9933	value	no lymphopenia	lymphopenia	0.477675	1	0.47768	ns	Wilcoxon	2
	894	21-14-all-37-9_sp002772495	value	no lymphopenia	lymphopenia	0.477675	1	0.47768	ns	Wilcoxon	2
	895	NBLS01_sp002084385	value	no lymphopenia	lymphopenia	0.477675	1	0.47768	ns	Wilcoxon	2
	896	UBA5532_sp002426885	value	no lymphopenia	lymphopenia	0.477675	1	0.47768	ns	Wilcoxon	2
	898	Erysipelatoclostridium_sp002160495	value	no lymphopenia	lymphopenia	0.477675	1	0.47768	ns	Wilcoxon	2
	904	Entotheonella_factor	value	no lymphopenia	lymphopenia	0.477675	1	0.47768	ns	Wilcoxon	2
	532	Prevotella_sp002265625	value	no lymphopenia	lymphopenia	0.486147	1	0.48615	ns	Wilcoxon	2
	256	Lachnotalea_glycerini	value	no lymphopenia	lymphopenia	0.486836	1	0.48684	ns	Wilcoxon	2
	573	Paraprevotella_xylaniphila	value	no lymphopenia	lymphopenia	0.486836	1	0.48684	ns	Wilcoxon	2
	281	Eubacterium_infirmum	value	no lymphopenia	lymphopenia	0.489613	1	0.48961	ns	Wilcoxon	2
	383	43510_sp001940225	value	no lymphopenia	lymphopenia	0.493527	1	0.49353	ns	Wilcoxon	2
	223	Bacteroides_coprocola	value	no lymphopenia	lymphopenia	0.495595	1	0.4956	ns	Wilcoxon	2
	33	CAG-302_sp002375205	value	no lymphopenia	lymphopenia	0.497773	1	0.49777	ns	Wilcoxon	2
	525	Parvimonas_micra	value	no lymphopenia	lymphopenia	0.501262	1	0.50126	ns	Wilcoxon	2
	487	Blautia_obeum	value	no lymphopenia	lymphopenia	0.501471	1	0.50147	ns	Wilcoxon	2
	773	unclassified_Alphaproteobacteria	value	no lymphopenia	lymphopenia	0.505857	1	0.50586	ns	Wilcoxon	2
	804	unclassified_Romboutsia	value	no lymphopenia	lymphopenia	0.505857	1	0.50586	ns	Wilcoxon	2
	411	Hafnia_alvei	value	no lymphopenia	lymphopenia	0.507612	1	0.50761	ns	Wilcoxon	2
	658	Adlercreutzia_equolifaciens	value	no lymphopenia	lymphopenia	0.508109	1	0.50811	ns	Wilcoxon	2
	141	Duodenibacillus_massiliensis	value	no lymphopenia	lymphopenia	0.512071	1	0.51207	ns	Wilcoxon	2
	635	992a_sp001940245	value	no lymphopenia	lymphopenia	0.512956	1	0.51296	ns	Wilcoxon	2
	740	GWA1-54-12_sp001779505	value	no lymphopenia	lymphopenia	0.514273	1	0.51427	ns	Wilcoxon	2
	327	An200_sp003268275	value	no lymphopenia	lymphopenia	0.517461	1	0.51746	ns	Wilcoxon	2
	34	Enterococcus_thailandicus	value	no lymphopenia	lymphopenia	0.519935	1	0.51994	ns	Wilcoxon	2
	550	UBA7640_sp002483765	value	no lymphopenia	lymphopenia	0.525697	1	0.5257	ns	Wilcoxon	2
	805	Hydrogenoanaerobacterium_saccharovorans	value	no lymphopenia	lymphopenia	0.525697	1	0.5257	ns	Wilcoxon	2
	819	Sulcia_muelleri	value	no lymphopenia	lymphopenia	0.525697	1	0.5257	ns	Wilcoxon	2
	469	Citrobacter_portucalensis	value	no lymphopenia	lymphopenia	0.529575	1	0.52958	ns	Wilcoxon	2
	715	unclassified_Lachnoanaerobaculum	value	no lymphopenia	lymphopenia	0.529575	1	0.52958	ns	Wilcoxon	2
	269	Mogibacterium_pumilum	value	no lymphopenia	lymphopenia	0.535083	1	0.53508	ns	Wilcoxon	2
	194	CAG-81_sp900066785	value	no lymphopenia	lymphopenia	0.537973	1	0.53797	ns	Wilcoxon	2
	480	Bacteroides_finegoldii	value	no lymphopenia	lymphopenia	0.537973	1	0.53797	ns	Wilcoxon	2
	165	Prevotella_timonensis	value	no lymphopenia	lymphopenia	0.539558	1	0.53956	ns	Wilcoxon	2
	749	unclassified_Flavobacteriales	value	no lymphopenia	lymphopenia	0.541807	1	0.54181	ns	Wilcoxon	2
	291	Propionibacterium_freudenreichii	value	no lymphopenia	lymphopenia	0.54214	1	0.54214	ns	Wilcoxon	2
	707	Corynebacterium_variabile	value	no lymphopenia	lymphopenia	0.54214	1	0.54214	ns	Wilcoxon	2
	466	Prevotellamassilia_timonensis	value	no lymphopenia	lymphopenia	0.551298	1	0.5513	ns	Wilcoxon	2
	484	unclassified_Lachnoclostridium	value	no lymphopenia	lymphopenia	0.551298	1	0.5513	ns	Wilcoxon	2
	135	Eubacterium_ventriosum	value	no lymphopenia	lymphopenia	0.551805	1	0.5518	ns	Wilcoxon	2
	149	Fusicatenibacter_saccharivorans	value	no lymphopenia	lymphopenia	0.551805	1	0.5518	ns	Wilcoxon	2
	169	Eubacterium_hallii	value	no lymphopenia	lymphopenia	0.551805	1	0.5518	ns	Wilcoxon	2
	569	Parabacteroides_sp900155425	value	no lymphopenia	lymphopenia	0.555507	1	0.55551	ns	Wilcoxon	2
	227	Coprobacter_secundus	value	no lymphopenia	lymphopenia	0.559061	1	0.55906	ns	Wilcoxon	2
	304	CAG-873_sp001701165	value	no lymphopenia	lymphopenia	0.564809	1	0.56481	ns	Wilcoxon	2
	581	Gordonibacter_urolithinfaciens	value	no lymphopenia	lymphopenia	0.564809	1	0.56481	ns	Wilcoxon	2
	23	Streptococcus_sp000259505	value	no lymphopenia	lymphopenia	0.565751	1	0.56575	ns	Wilcoxon	2
	608	Massilimaliae_timonensis	value	no lymphopenia	lymphopenia	0.566547	1	0.56655	ns	Wilcoxon	2
	13	Lactobacillus_oris	value	no lymphopenia	lymphopenia	0.567658	1	0.56766	ns	Wilcoxon	2
	224	Alistipes_timonensis	value	no lymphopenia	lymphopenia	0.568187	1	0.56819	ns	Wilcoxon	2
	341	Bacteroides_sp900066445	value	no lymphopenia	lymphopenia	0.568187	1	0.56819	ns	Wilcoxon	2
	762	H1_sp001653155	value	no lymphopenia	lymphopenia	0.571768	1	0.57177	ns	Wilcoxon	2
	735	unclassified_Coprobacter	value	no lymphopenia	lymphopenia	0.57248	1	0.57248	ns	Wilcoxon	2
	418	Massilioclostridium_coli	value	no lymphopenia	lymphopenia	0.577841	1	0.57784	ns	Wilcoxon	2
	604	Alistipes_finegoldii	value	no lymphopenia	lymphopenia	0.585754	1	0.58575	ns	Wilcoxon	2
	696	Leuconostoc_mesenteroides	value	no lymphopenia	lymphopenia	0.585971	1	0.58597	ns	Wilcoxon	2
	628	Fournierella_sp002160145	value	no lymphopenia	lymphopenia	0.586479	1	0.58648	ns	Wilcoxon	2
	588	Dakarella_massiliensis	value	no lymphopenia	lymphopenia	0.591001	1	0.591	ns	Wilcoxon	2
	643	Zag1_sp001765415	value	no lymphopenia	lymphopenia	0.593606	1	0.59361	ns	Wilcoxon	2
	249	Anaerotruncus_colihominis	value	no lymphopenia	lymphopenia	0.599111	1	0.59911	ns	Wilcoxon	2
	79	Clostridium_bolteae	value	no lymphopenia	lymphopenia	0.599211	1	0.59921	ns	Wilcoxon	2
	250	Erysipelatoclostridium_sp003024675	value	no lymphopenia	lymphopenia	0.604425	1	0.60442	ns	Wilcoxon	2
	531	Oscillibacter_sp000403435	value	no lymphopenia	lymphopenia	0.604425	1	0.60442	ns	Wilcoxon	2
	563	unclassified_Firmicutes	value	no lymphopenia	lymphopenia	0.604425	1	0.60442	ns	Wilcoxon	2
	787	Alloprevotella_tannerae	value	no lymphopenia	lymphopenia	0.606326	1	0.60633	ns	Wilcoxon	2
	704	Lactobacillus_murinus	value	no lymphopenia	lymphopenia	0.609278	1	0.60928	ns	Wilcoxon	2
	59	Leuconostoc_citreum	value	no lymphopenia	lymphopenia	0.611465	1	0.61147	ns	Wilcoxon	2
	731	UBA3073_sp002774315	value	no lymphopenia	lymphopenia	0.625935	1	0.62594	ns	Wilcoxon	2
	548	Clostridium_citroniae	value	no lymphopenia	lymphopenia	0.626442	1	0.62644	ns	Wilcoxon	2
	667	Romboutsia_ilealis	value	no lymphopenia	lymphopenia	0.626442	1	0.62644	ns	Wilcoxon	2
	796	unclassified_Blautia	value	no lymphopenia	lymphopenia	0.626442	1	0.62644	ns	Wilcoxon	2
	626	Blautia_sp900120195	value	no lymphopenia	lymphopenia	0.626537	1	0.62654	ns	Wilcoxon	2
	870	Meiothermus_sp003226535	value	no lymphopenia	lymphopenia	0.626821	1	0.62682	ns	Wilcoxon	2
	7	Lactobacillus_reuteri	value	no lymphopenia	lymphopenia	0.627389	1	0.62739	ns	Wilcoxon	2
	181	Bacteroides_coprophilus	value	no lymphopenia	lymphopenia	0.629501	1	0.6295	ns	Wilcoxon	2
	392	Anaerostipes_sp001940315	value	no lymphopenia	lymphopenia	0.631526	1	0.63153	ns	Wilcoxon	2
	1	Staphylococcus_argenteus	value	no lymphopenia	lymphopenia	0.635416	1	0.63542	ns	Wilcoxon	2
	176	Prevotella_bivia	value	no lymphopenia	lymphopenia	0.638361	1	0.63836	ns	Wilcoxon	2
	755	Blastococcus_sp900102115	value	no lymphopenia	lymphopenia	0.640122	1	0.64012	ns	Wilcoxon	2
	568	Streptococcus_intermedius	value	no lymphopenia	lymphopenia	0.641039	1	0.64104	ns	Wilcoxon	2
	779	unclassified_Enorma	value	no lymphopenia	lymphopenia	0.645854	1	0.64585	ns	Wilcoxon	2
	74	Streptococcus_sp000220065	value	no lymphopenia	lymphopenia	0.64721	1	0.64721	ns	Wilcoxon	2
	482	Prevotella_lascolaii	value	no lymphopenia	lymphopenia	0.64721	1	0.64721	ns	Wilcoxon	2
	47	Acidaminococcus_intestini	value	no lymphopenia	lymphopenia	0.647453	1	0.64745	ns	Wilcoxon	2
	403	Streptococcus_sobrinus	value	no lymphopenia	lymphopenia	0.647453	1	0.64745	ns	Wilcoxon	2
	18	Lactobacillus_johnsonii	value	no lymphopenia	lymphopenia	0.647525	1	0.64753	ns	Wilcoxon	2
	84	Veillonella_parvula	value	no lymphopenia	lymphopenia	0.647525	1	0.64753	ns	Wilcoxon	2
	404	Hungatella_sp001312405	value	no lymphopenia	lymphopenia	0.651901	1	0.6519	ns	Wilcoxon	2
	326	Clostridium_sp000155435	value	no lymphopenia	lymphopenia	0.652745	1	0.65275	ns	Wilcoxon	2
	177	Faecalicatena_gnavus	value	no lymphopenia	lymphopenia	0.659117	1	0.65912	ns	Wilcoxon	2
	263	Odoribacter_splanchnicus	value	no lymphopenia	lymphopenia	0.659117	1	0.65912	ns	Wilcoxon	2
	407	CAG-495_sp001917125	value	no lymphopenia	lymphopenia	0.659117	1	0.65912	ns	Wilcoxon	2
	111	F0332_sp000466165	value	no lymphopenia	lymphopenia	0.659755	1	0.65975	ns	Wilcoxon	2
	310	Fannyhessea_vaginae	value	no lymphopenia	lymphopenia	0.659755	1	0.65975	ns	Wilcoxon	2
	458	unclassified_Escherichia	value	no lymphopenia	lymphopenia	0.659755	1	0.65975	ns	Wilcoxon	2
	612	unclassified_Dorea	value	no lymphopenia	lymphopenia	0.659755	1	0.65975	ns	Wilcoxon	2
	685	Rothia_mucilaginosa	value	no lymphopenia	lymphopenia	0.66004	1	0.66004	ns	Wilcoxon	2
	824	Sphingobacterium_sp900163865	value	no lymphopenia	lymphopenia	0.672246	1	0.67225	ns	Wilcoxon	2
	280	Finegoldia_magna	value	no lymphopenia	lymphopenia	0.676556	1	0.67656	ns	Wilcoxon	2
	541	Lactobacillus_vaginalis	value	no lymphopenia	lymphopenia	0.676556	1	0.67656	ns	Wilcoxon	2
	714	Veillonella_tobetsuensis	value	no lymphopenia	lymphopenia	0.676556	1	0.67656	ns	Wilcoxon	2
	786	Thermobifida_cellulosilytica	value	no lymphopenia	lymphopenia	0.677582	1	0.67758	ns	Wilcoxon	2
	772	unclassified_Gammaproteobacteria	value	no lymphopenia	lymphopenia	0.6794	1	0.6794	ns	Wilcoxon	2
	245	Cellulosilyticum_ruminicola	value	no lymphopenia	lymphopenia	0.686578	1	0.68658	ns	Wilcoxon	2
	277	Anaerotignum_lactatifermentans	value	no lymphopenia	lymphopenia	0.686578	1	0.68658	ns	Wilcoxon	2
	549	Bacillus_bogoriensis	value	no lymphopenia	lymphopenia	0.686578	1	0.68658	ns	Wilcoxon	2
	828	Syntrophomonas_zehnderi	value	no lymphopenia	lymphopenia	0.686578	1	0.68658	ns	Wilcoxon	2
	148	Eubacterium_ramulus	value	no lymphopenia	lymphopenia	0.687163	1	0.68716	ns	Wilcoxon	2
	161	Barnesiella_intestinihominis	value	no lymphopenia	lymphopenia	0.687163	1	0.68716	ns	Wilcoxon	2
	409	Faecalibacterium_sp002160895	value	no lymphopenia	lymphopenia	0.687163	1	0.68716	ns	Wilcoxon	2
	782	unclassified_Eubacterium	value	no lymphopenia	lymphopenia	0.687163	1	0.68716	ns	Wilcoxon	2
	417	Haemophilus_parainfluenzae	value	no lymphopenia	lymphopenia	0.699317	1	0.69932	ns	Wilcoxon	2
	536	Bacteroides_sartorii	value	no lymphopenia	lymphopenia	0.701092	1	0.70109	ns	Wilcoxon	2
	759	Hungatella_sp000526575	value	no lymphopenia	lymphopenia	0.701886	1	0.70189	ns	Wilcoxon	2
	624	Blautia_hansenii	value	no lymphopenia	lymphopenia	0.704036	1	0.70404	ns	Wilcoxon	2
	589	unclassified_Parabacteroides	value	no lymphopenia	lymphopenia	0.70582	1	0.70582	ns	Wilcoxon	2
	543	Anaerotignum_propionicum	value	no lymphopenia	lymphopenia	0.708081	1	0.70808	ns	Wilcoxon	2
	534	Clostridium_perfringens	value	no lymphopenia	lymphopenia	0.709505	1	0.70951	ns	Wilcoxon	2
	745	Bacteroides_oleiciplenus	value	no lymphopenia	lymphopenia	0.709505	1	0.70951	ns	Wilcoxon	2
	807	unclassified_UBA9973	value	no lymphopenia	lymphopenia	0.710282	1	0.71028	ns	Wilcoxon	2
	11	Lactococcus_chungangensis	value	no lymphopenia	lymphopenia	0.710644	1	0.71064	ns	Wilcoxon	2
	38	Tetragenococcus_halophilus	value	no lymphopenia	lymphopenia	0.710644	1	0.71064	ns	Wilcoxon	2
	73	Lactococcus_piscium	value	no lymphopenia	lymphopenia	0.710644	1	0.71064	ns	Wilcoxon	2
	131	Leuconostoc_inhae	value	no lymphopenia	lymphopenia	0.710644	1	0.71064	ns	Wilcoxon	2
	288	Atopobium_minutum	value	no lymphopenia	lymphopenia	0.710644	1	0.71064	ns	Wilcoxon	2
	297	S5-A14a_sp000758905	value	no lymphopenia	lymphopenia	0.710644	1	0.71064	ns	Wilcoxon	2
	424	Enterobacter_bugandensis	value	no lymphopenia	lymphopenia	0.710644	1	0.71064	ns	Wilcoxon	2
	551	Parabacteroides_sp002159645	value	no lymphopenia	lymphopenia	0.710644	1	0.71064	ns	Wilcoxon	2
	566	Enterococcus_raffinosus	value	no lymphopenia	lymphopenia	0.710644	1	0.71064	ns	Wilcoxon	2
	641	Enterobacter_sp000493015	value	no lymphopenia	lymphopenia	0.710644	1	0.71064	ns	Wilcoxon	2
	666	Prevotella_sp000688375	value	no lymphopenia	lymphopenia	0.710644	1	0.71064	ns	Wilcoxon	2
	829	Barnesiella_viscericola	value	no lymphopenia	lymphopenia	0.710644	1	0.71064	ns	Wilcoxon	2
	886	Fenollaria_massiliensis	value	no lymphopenia	lymphopenia	0.710644	1	0.71064	ns	Wilcoxon	2
	645	Coprococcus_sp000154245	value	no lymphopenia	lymphopenia	0.711035	1	0.71103	ns	Wilcoxon	2
	601	Lachnospira_pectinoschiza	value	no lymphopenia	lymphopenia	0.714429	1	0.71443	ns	Wilcoxon	2
	159	CAG-180_sp900315985	value	no lymphopenia	lymphopenia	0.715635	1	0.71564	ns	Wilcoxon	2
	651	Streptococcus_infantarius	value	no lymphopenia	lymphopenia	0.719762	1	0.71976	ns	Wilcoxon	2
	399	Lactobacillus_zeae	value	no lymphopenia	lymphopenia	0.730401	1	0.7304	ns	Wilcoxon	2
	107	Pauljensenia_pyogenes	value	no lymphopenia	lymphopenia	0.740232	1	0.74023	ns	Wilcoxon	2
	5	Enterococcus_faecalis	value	no lymphopenia	lymphopenia	0.740289	1	0.74029	ns	Wilcoxon	2
	292	Acetatifactor_sp900066565	value	no lymphopenia	lymphopenia	0.744494	1	0.74449	ns	Wilcoxon	2
	450	Denitrobacterium_detoxificans	value	no lymphopenia	lymphopenia	0.744494	1	0.74449	ns	Wilcoxon	2
	172	Oxalobacter_formigenes	value	no lymphopenia	lymphopenia	0.744987	1	0.74499	ns	Wilcoxon	2
	496	Haemophilus_sp001815355	value	no lymphopenia	lymphopenia	0.753273	1	0.75327	ns	Wilcoxon	2
	206	GCA-900066755_sp900066755	value	no lymphopenia	lymphopenia	0.754032	1	0.75403	ns	Wilcoxon	2
	529	Eubacterium_saphenum	value	no lymphopenia	lymphopenia	0.754032	1	0.75403	ns	Wilcoxon	2
	373	Gordonibacter_pamelaeae	value	no lymphopenia	lymphopenia	0.755475	1	0.75548	ns	Wilcoxon	2
	369	Collinsella_bouchesdurhonensis	value	no lymphopenia	lymphopenia	0.767304	1	0.7673	ns	Wilcoxon	2
	401	Enorma_massiliensis	value	no lymphopenia	lymphopenia	0.767304	1	0.7673	ns	Wilcoxon	2
	636	Veillonella_rogosae	value	no lymphopenia	lymphopenia	0.767304	1	0.7673	ns	Wilcoxon	2
	44	Granulicatella_maltaromaticum	value	no lymphopenia	lymphopenia	0.769181	1	0.76918	ns	Wilcoxon	2
	699	Senegalimassilia_anaerobia	value	no lymphopenia	lymphopenia	0.769181	1	0.76918	ns	Wilcoxon	2
	734	Arctic96AD-7_sp002685535	value	no lymphopenia	lymphopenia	0.769181	1	0.76918	ns	Wilcoxon	2
	775	unclassified_Hungatella	value	no lymphopenia	lymphopenia	0.770253	1	0.77025	ns	Wilcoxon	2
	210	Bacteroides_fragilis	value	no lymphopenia	lymphopenia	0.773706	1	0.77371	ns	Wilcoxon	2
	212	Bacteroides_vulgatus	value	no lymphopenia	lymphopenia	0.773706	1	0.77371	ns	Wilcoxon	2
	333	Ruminococcus_bicirculans	value	no lymphopenia	lymphopenia	0.773706	1	0.77371	ns	Wilcoxon	2
	428	KLE1615_sp900066985	value	no lymphopenia	lymphopenia	0.773706	1	0.77371	ns	Wilcoxon	2
	492	Roseburia_sp001940165	value	no lymphopenia	lymphopenia	0.773706	1	0.77371	ns	Wilcoxon	2
	583	Alistipes_putredinis	value	no lymphopenia	lymphopenia	0.773706	1	0.77371	ns	Wilcoxon	2
	783	Fischerella_muscicola	value	no lymphopenia	lymphopenia	0.780247	1	0.78025	ns	Wilcoxon	2
	10	Pediococcus_acidilactici	value	no lymphopenia	lymphopenia	0.780826	1	0.78083	ns	Wilcoxon	2
	100	Haemophilus_sputorum	value	no lymphopenia	lymphopenia	0.780826	1	0.78083	ns	Wilcoxon	2
	197	Kluyvera_georgiana	value	no lymphopenia	lymphopenia	0.780826	1	0.78083	ns	Wilcoxon	2
	335	Klebsiella_grimontii	value	no lymphopenia	lymphopenia	0.780826	1	0.78083	ns	Wilcoxon	2
	570	Enterococcus_gallinarum	value	no lymphopenia	lymphopenia	0.780826	1	0.78083	ns	Wilcoxon	2
	644	unclassified_Fournierella	value	no lymphopenia	lymphopenia	0.780826	1	0.78083	ns	Wilcoxon	2
	684	Anaerococcus_mediterraneensis	value	no lymphopenia	lymphopenia	0.780826	1	0.78083	ns	Wilcoxon	2
	890	unclassified_Hydrogenothermaceae	value	no lymphopenia	lymphopenia	0.780826	1	0.78083	ns	Wilcoxon	2
	892	Sneathia_sanguinegens	value	no lymphopenia	lymphopenia	0.780826	1	0.78083	ns	Wilcoxon	2
	868	Desulfonispora_thiosulfatigenes	value	no lymphopenia	lymphopenia	0.781697	1	0.7817	ns	Wilcoxon	2
	134	Dorea_sp000403455	value	no lymphopenia	lymphopenia	0.784582	1	0.78458	ns	Wilcoxon	2
	621	Flavonifractor_plautii	value	no lymphopenia	lymphopenia	0.785065	1	0.78506	ns	Wilcoxon	2
	542	unclassified_Ruminococcus	value	no lymphopenia	lymphopenia	0.786834	1	0.78683	ns	Wilcoxon	2
	874	unclassified_Butyricicoccaceae	value	no lymphopenia	lymphopenia	0.787213	1	0.78721	ns	Wilcoxon	2
	561	Holdemanella_biformis	value	no lymphopenia	lymphopenia	0.794928	1	0.79493	ns	Wilcoxon	2
	535	Lactobacillus_equigenerosi	value	no lymphopenia	lymphopenia	0.797042	1	0.79704	ns	Wilcoxon	2
	225	Alistipes_sp900290115	value	no lymphopenia	lymphopenia	0.79803	1	0.79803	ns	Wilcoxon	2
	594	Robinsoniella_peoriensis	value	no lymphopenia	lymphopenia	0.799248	1	0.79925	ns	Wilcoxon	2
	350	CAG-81_sp900066535	value	no lymphopenia	lymphopenia	0.800187	1	0.80019	ns	Wilcoxon	2
	474	CAG-81_sp900066055	value	no lymphopenia	lymphopenia	0.800241	1	0.80024	ns	Wilcoxon	2
	346	Clostridium_saccharolyticum	value	no lymphopenia	lymphopenia	0.803231	1	0.80323	ns	Wilcoxon	2
	733	Eubacterium_cellulosolvens	value	no lymphopenia	lymphopenia	0.803231	1	0.80323	ns	Wilcoxon	2
	435	Alloprevotella_rava	value	no lymphopenia	lymphopenia	0.807275	1	0.80728	ns	Wilcoxon	2
	528	Anaerotignum_sp001304995	value	no lymphopenia	lymphopenia	0.807275	1	0.80728	ns	Wilcoxon	2
	183	Monoglobus_pectinilyticus	value	no lymphopenia	lymphopenia	0.815318	1	0.81532	ns	Wilcoxon	2
	692	Massiliomicrobiota_sp002160815	value	no lymphopenia	lymphopenia	0.823057	1	0.82306	ns	Wilcoxon	2
	380	CAG-353_sp900066885	value	no lymphopenia	lymphopenia	0.825207	1	0.82521	ns	Wilcoxon	2
	726	Bacteroides_acidifaciens	value	no lymphopenia	lymphopenia	0.828613	1	0.82861	ns	Wilcoxon	2
	751	Desulfotomaculum_kuznetsovii	value	no lymphopenia	lymphopenia	0.828613	1	0.82861	ns	Wilcoxon	2
	354	unclassified_Bacteroidales	value	no lymphopenia	lymphopenia	0.829179	1	0.82918	ns	Wilcoxon	2
	87	Enterococcus_canis	value	no lymphopenia	lymphopenia	0.829355	1	0.82936	ns	Wilcoxon	2
	137	Dielma_fastidiosa	value	no lymphopenia	lymphopenia	0.83122	1	0.83122	ns	Wilcoxon	2
	221	Murimonas_intestini	value	no lymphopenia	lymphopenia	0.833032	1	0.83303	ns	Wilcoxon	2
	251	Parabacteroides_distasonis	value	no lymphopenia	lymphopenia	0.833032	1	0.83303	ns	Wilcoxon	2
	728	GWF2-39-127_sp003242895	value	no lymphopenia	lymphopenia	0.833032	1	0.83303	ns	Wilcoxon	2
	730	Hydrogenovibrio_sp002779995	value	no lymphopenia	lymphopenia	0.833032	1	0.83303	ns	Wilcoxon	2
	138	UBA1820_sp003150615	value	no lymphopenia	lymphopenia	0.838912	1	0.83891	ns	Wilcoxon	2
	634	Erysipelatoclostridium_spiroforme	value	no lymphopenia	lymphopenia	0.838912	1	0.83891	ns	Wilcoxon	2
	507	HUN007_sp000712055	value	no lymphopenia	lymphopenia	0.840366	1	0.84037	ns	Wilcoxon	2
	271	Bacteroides_salyersiae	value	no lymphopenia	lymphopenia	0.847444	1	0.84744	ns	Wilcoxon	2
	437	An7_sp002159765	value	no lymphopenia	lymphopenia	0.847444	1	0.84744	ns	Wilcoxon	2
	489	Beduini_massiliensis	value	no lymphopenia	lymphopenia	0.847444	1	0.84744	ns	Wilcoxon	2
	455	EMTCatB1_sp001950395	value	no lymphopenia	lymphopenia	0.85149	1	0.85149	ns	Wilcoxon	2
	184	Bifidobacterium_dentium	value	no lymphopenia	lymphopenia	0.857903	1	0.8579	ns	Wilcoxon	2
	347	Clostridium_sp001517625	value	no lymphopenia	lymphopenia	0.863066	1	0.86307	ns	Wilcoxon	2
	349	Ruminococcus_bromii	value	no lymphopenia	lymphopenia	0.863066	1	0.86307	ns	Wilcoxon	2
	376	Alistipes_onderdonkii	value	no lymphopenia	lymphopenia	0.863066	1	0.86307	ns	Wilcoxon	2
	413	Massilimaliae_massiliensis	value	no lymphopenia	lymphopenia	0.863066	1	0.86307	ns	Wilcoxon	2
	494	Massilioclostridium_methylpentosum	value	no lymphopenia	lymphopenia	0.863066	1	0.86307	ns	Wilcoxon	2
	576	Streptococcus_cristatus	value	no lymphopenia	lymphopenia	0.863681	1	0.86368	ns	Wilcoxon	2
	442	UBA3789_sp002369415	value	no lymphopenia	lymphopenia	0.87765	1	0.87765	ns	Wilcoxon	2
	207	Rikenella_massiliensis	value	no lymphopenia	lymphopenia	0.877973	1	0.87797	ns	Wilcoxon	2
	238	Hafnia_proteus	value	no lymphopenia	lymphopenia	0.877973	1	0.87797	ns	Wilcoxon	2
	802	unclassified_Microgenomatia	value	no lymphopenia	lymphopenia	0.877973	1	0.87797	ns	Wilcoxon	2
	614	Dorea_scindens	value	no lymphopenia	lymphopenia	0.882554	1	0.88255	ns	Wilcoxon	2
	769	HGW-BRC1-1_sp002842095	value	no lymphopenia	lymphopenia	0.882554	1	0.88255	ns	Wilcoxon	2
	3	Lactobacillus_pentosus	value	no lymphopenia	lymphopenia	0.884227	1	0.88423	ns	Wilcoxon	2
	703	Adlercreutzia_caecimuris	value	no lymphopenia	lymphopenia	0.885644	1	0.88564	ns	Wilcoxon	2
	93	Dorea_sp001185345	value	no lymphopenia	lymphopenia	0.886388	1	0.88639	ns	Wilcoxon	2
	438	Leuconostoc_pseudomesenteroides	value	no lymphopenia	lymphopenia	0.887008	1	0.88701	ns	Wilcoxon	2
	300	Lactonifactor_longoviformis	value	no lymphopenia	lymphopenia	0.889395	1	0.88939	ns	Wilcoxon	2
	547	Veillonella_sp002959755	value	no lymphopenia	lymphopenia	0.89043	1	0.89043	ns	Wilcoxon	2
	523	Clostridium_sp001304855	value	no lymphopenia	lymphopenia	0.891535	1	0.89153	ns	Wilcoxon	2
	143	Bacteroides_pectinophilus	value	no lymphopenia	lymphopenia	0.893295	1	0.89329	ns	Wilcoxon	2
	539	Acetatifactor_sp900066365	value	no lymphopenia	lymphopenia	0.893295	1	0.89329	ns	Wilcoxon	2
	396	unclassified_Acetivibrionaceae	value	no lymphopenia	lymphopenia	0.902922	1	0.90292	ns	Wilcoxon	2
	244	CAG-603_sp900066105	value	no lymphopenia	lymphopenia	0.904514	1	0.90451	ns	Wilcoxon	2
	32	unclassified_Streptococcus	value	no lymphopenia	lymphopenia	0.905743	1	0.90574	ns	Wilcoxon	2
	214	Streptococcus_anginosus	value	no lymphopenia	lymphopenia	0.90674	1	0.90674	ns	Wilcoxon	2
	173	Clostridium_symbiosum	value	no lymphopenia	lymphopenia	0.906954	1	0.90695	ns	Wilcoxon	2
	295	Pauljensenia_sp000411415	value	no lymphopenia	lymphopenia	0.906954	1	0.90695	ns	Wilcoxon	2
	725	unclassified_Bacilli	value	no lymphopenia	lymphopenia	0.90703	1	0.90703	ns	Wilcoxon	2
	27	Lactobacillus_acidophilus	value	no lymphopenia	lymphopenia	0.908105	1	0.90811	ns	Wilcoxon	2
	30	Metakosakonia_intermedia	value	no lymphopenia	lymphopenia	0.908105	1	0.90811	ns	Wilcoxon	2
	66	Facklamia_hominis	value	no lymphopenia	lymphopenia	0.908105	1	0.90811	ns	Wilcoxon	2
	234	Parabacteroides_gordonii	value	no lymphopenia	lymphopenia	0.908105	1	0.90811	ns	Wilcoxon	2
	405	Clostridioides_difficile	value	no lymphopenia	lymphopenia	0.908105	1	0.90811	ns	Wilcoxon	2
	656	RUG013_sp001486445	value	no lymphopenia	lymphopenia	0.908105	1	0.90811	ns	Wilcoxon	2
	717	Ruminococcus_flavefaciens	value	no lymphopenia	lymphopenia	0.908105	1	0.90811	ns	Wilcoxon	2
	115	Lactobacillus_curvatus	value	no lymphopenia	lymphopenia	0.908553	1	0.90855	ns	Wilcoxon	2
	284	Emergencia_timonensis	value	no lymphopenia	lymphopenia	0.910901	1	0.9109	ns	Wilcoxon	2
	784	QS-4-48-99_sp003021505	value	no lymphopenia	lymphopenia	0.919764	1	0.91976	ns	Wilcoxon	2
	358	Ruminococcus_sp000980705	value	no lymphopenia	lymphopenia	0.921614	1	0.92161	ns	Wilcoxon	2
	741	AB1-6_sp001730065	value	no lymphopenia	lymphopenia	0.922229	1	0.92223	ns	Wilcoxon	2
	201	Bacteroides_congonensis	value	no lymphopenia	lymphopenia	0.92245	1	0.92245	ns	Wilcoxon	2
	527	Agathobacter_faecis	value	no lymphopenia	lymphopenia	0.923673	1	0.92367	ns	Wilcoxon	2
	732	unclassified_Patescibacteria	value	no lymphopenia	lymphopenia	0.923673	1	0.92367	ns	Wilcoxon	2
	298	Enterococcus_mundtii	value	no lymphopenia	lymphopenia	0.926405	1	0.9264	ns	Wilcoxon	2
	434	Citrobacter_pasteurii	value	no lymphopenia	lymphopenia	0.926405	1	0.9264	ns	Wilcoxon	2
	803	unclassified_Fischerella	value	no lymphopenia	lymphopenia	0.926405	1	0.9264	ns	Wilcoxon	2
	368	Butyricimonas_sp900258545	value	no lymphopenia	lymphopenia	0.936989	1	0.93699	ns	Wilcoxon	2
	255	Butyricimonas_sp002161485	value	no lymphopenia	lymphopenia	0.937891	1	0.93789	ns	Wilcoxon	2
	273	Butyrivibrio_crossotus	value	no lymphopenia	lymphopenia	0.941315	1	0.94131	ns	Wilcoxon	2
	613	unclassified_Lachnospira	value	no lymphopenia	lymphopenia	0.941315	1	0.94131	ns	Wilcoxon	2
	609	43510_sp000403315	value	no lymphopenia	lymphopenia	0.943361	1	0.94336	ns	Wilcoxon	2
	252	Erysipelatoclostridium_saccharogumia	value	no lymphopenia	lymphopenia	0.945055	1	0.94505	ns	Wilcoxon	2
	674	unclassified_Eggerthellaceae	value	no lymphopenia	lymphopenia	0.945055	1	0.94505	ns	Wilcoxon	2
	258	Bacteroides_fluxus	value	no lymphopenia	lymphopenia	0.949517	1	0.94952	ns	Wilcoxon	2
	119	Dorea_sp000509125	value	no lymphopenia	lymphopenia	0.952171	1	0.95217	ns	Wilcoxon	2
	125	Holdemania_sp900120005	value	no lymphopenia	lymphopenia	0.95292	1	0.95292	ns	Wilcoxon	2
	54	Streptococcus_lutetiensis	value	no lymphopenia	lymphopenia	0.953078	1	0.95308	ns	Wilcoxon	2
	285	CAG-95_sp900066375	value	no lymphopenia	lymphopenia	0.9532	1	0.9532	ns	Wilcoxon	2
	302	Coprococcus_eutactus	value	no lymphopenia	lymphopenia	0.9532	1	0.9532	ns	Wilcoxon	2
	670	Bacteroides_caccae	value	no lymphopenia	lymphopenia	0.95329	1	0.95329	ns	Wilcoxon	2
	195	Faecalicatena_sp900066545	value	no lymphopenia	lymphopenia	0.954161	1	0.95416	ns	Wilcoxon	2
	797	unclassified_Mycoplasmatales	value	no lymphopenia	lymphopenia	0.959182	1	0.95918	ns	Wilcoxon	2
	130	Dorea_sp900066765	value	no lymphopenia	lymphopenia	0.96847	1	0.96847	ns	Wilcoxon	2
	142	Enterococcus_avium	value	no lymphopenia	lymphopenia	0.969308	1	0.96931	ns	Wilcoxon	2
	268	G11_sp900103495	value	no lymphopenia	lymphopenia	0.969308	1	0.96931	ns	Wilcoxon	2
	357	Megasphaera_elsdenii	value	no lymphopenia	lymphopenia	0.969308	1	0.96931	ns	Wilcoxon	2
	402	Peptostreptococcus_russellii	value	no lymphopenia	lymphopenia	0.969308	1	0.96931	ns	Wilcoxon	2
	560	Fusobacterium_animalis	value	no lymphopenia	lymphopenia	0.969308	1	0.96931	ns	Wilcoxon	2
	639	Erysipelatoclostridium_cocleatum	value	no lymphopenia	lymphopenia	0.969308	1	0.96931	ns	Wilcoxon	2
	653	Enterobacter_sp000568095	value	no lymphopenia	lymphopenia	0.969308	1	0.96931	ns	Wilcoxon	2
	558	Dialister_succinatiphilus	value	no lymphopenia	lymphopenia	0.975437	1	0.97544	ns	Wilcoxon	2
	647	Ruminiclostridium_cellulolyticum	value	no lymphopenia	lymphopenia	0.975437	1	0.97544	ns	Wilcoxon	2
	902	unclassified_Flavonifractor	value	no lymphopenia	lymphopenia	0.975437	1	0.97544	ns	Wilcoxon	2
	112	Actinomyces_graevenitzii	value	no lymphopenia	lymphopenia	0.981106	1	0.98111	ns	Wilcoxon	2
	521	Enterococcus_hirae	value	no lymphopenia	lymphopenia	0.981672	1	0.98167	ns	Wilcoxon	2
	127	Desulfovibrio_sp000403945	value	no lymphopenia	lymphopenia	0.982144	1	0.98214	ns	Wilcoxon	2
	486	DTU053_sp001512765	value	no lymphopenia	lymphopenia	0.982542	1	0.98254	ns	Wilcoxon	2
	790	Paraburkholderia_sp000173575	value	no lymphopenia	lymphopenia	0.982542	1	0.98254	ns	Wilcoxon	2
	510	CHKCI001_sp900045905	value	no lymphopenia	lymphopenia	0.983608	1	0.98361	ns	Wilcoxon	2
	814	Hungatella_sp900155545	value	no lymphopenia	lymphopenia	0.983927	1	0.98393	ns	Wilcoxon	2
	776	Arachidicoccus_rhizosphaerae	value	no lymphopenia	lymphopenia	0.984232	1	0.98423	ns	Wilcoxon	2
	593	Erysipelatoclostridium_ramosum	value	no lymphopenia	lymphopenia	0.984444	1	0.98444	ns	Wilcoxon	2
	189	Blautia_sp000285855	value	no lymphopenia	lymphopenia	0.984713	1	0.98471	ns	Wilcoxon	2
	426	UBA1191_sp900066305	value	no lymphopenia	lymphopenia	0.984713	1	0.98471	ns	Wilcoxon	2
	574	Bacteroides_caecimuris	value	no lymphopenia	lymphopenia	0.984713	1	0.98471	ns	Wilcoxon	2
	78	Lactobacillus_apodemi	value	no lymphopenia	lymphopenia	1	1	1	ns	Wilcoxon	2
	157	Hungatella_effluvii	value	no lymphopenia	lymphopenia	1	1	1	ns	Wilcoxon	2
	160	Bifidobacterium_breve	value	no lymphopenia	lymphopenia	1	1	1	ns	Wilcoxon	2
	174	Tyzzerella_sp000411335	value	no lymphopenia	lymphopenia	1	1	1	ns	Wilcoxon	2
	231	Bifidobacterium_catenulatum	value	no lymphopenia	lymphopenia	1	1	1	ns	Wilcoxon	2
	233	Odoribacter_laneus	value	no lymphopenia	lymphopenia	1	1	1	ns	Wilcoxon	2
	261	RC9_sp002438635	value	no lymphopenia	lymphopenia	1	1	1	ns	Wilcoxon	2
	381	Rubneribacter_badeniensis	value	no lymphopenia	lymphopenia	1	1	1	ns	Wilcoxon	2
	451	Ruminococcus_champanellensis	value	no lymphopenia	lymphopenia	1	1	1	ns	Wilcoxon	2
	505	unclassified_Rhodospirillales	value	no lymphopenia	lymphopenia	1	1	1	ns	Wilcoxon	2
	638	unclassified_Faecalicatena	value	no lymphopenia	lymphopenia	1	1	1	ns	Wilcoxon	2
	738	Prevotella_sp002933775	value	no lymphopenia	lymphopenia	1	1	1	ns	Wilcoxon	2
	763	Parabacteroides_bouchesdurhonensis	value	no lymphopenia	lymphopenia	1	1	1	ns	Wilcoxon	2
	846	GCA-2402025_sp002402025	value	no lymphopenia	lymphopenia	1	1	1	ns	Wilcoxon	2
