# Supplementary material for: Gut microbiota composition as a candidate risk factor for dimethyl fumarate-induced lymphopenia in multiple sclerosis
Source: Gut Microbes. 2022 Nov 18;14(1):2147055. doi: 10.1080/19490976.2022.2147055 (PMC9677991; doi:10.1080/19490976.2022.2147055)
Supplement: Supplemental Material [file KGMI_A_2147055_SM2108.zip › eTable_5.xlsx]

## Sheet: eTable 5
	eTable 5. Significance table for box plots (similar to Fig 2D), including outlier Pat 16
		variable	.y.	group1	group2	p	p.adj	p.format	p.signif	method	y_pos
	538	XBD2001_sp900116395	value	no lymphopenia	lymphopenia	0.000174564	0.16	0.00017	***	Wilcoxon	2
	626	Agathobaculum_sp900291975	value	no lymphopenia	lymphopenia	0.000460505	0.42	0.00046	***	Wilcoxon	2
	16	Lactobacillus_sakei	value	no lymphopenia	lymphopenia	0.00060045	0.55	0.0006	***	Wilcoxon	2
	426	UBA1033_sp001695555	value	no lymphopenia	lymphopenia	0.0013425	1	0.00134	**	Wilcoxon	2
	496	Acholeplasma_hippikon	value	no lymphopenia	lymphopenia	0.00139422	1	0.00139	**	Wilcoxon	2
	497	unclassified_Acholeplasma	value	no lymphopenia	lymphopenia	0.00140509	1	0.00141	**	Wilcoxon	2
	373	Bacteroides_rodentium	value	no lymphopenia	lymphopenia	0.00151465	1	0.00151	**	Wilcoxon	2
	668	UBA7862_sp002500135	value	no lymphopenia	lymphopenia	0.00173179	1	0.00173	**	Wilcoxon	2
	165	Bacteroides_dorei	value	no lymphopenia	lymphopenia	0.00199343	1	0.00199	**	Wilcoxon	2
	710	GCA-900066935_sp900066925	value	no lymphopenia	lymphopenia	0.00317762	1	0.00318	**	Wilcoxon	2
	642	GCA-900066135_sp900066135	value	no lymphopenia	lymphopenia	0.0033674	1	0.00337	**	Wilcoxon	2
	611	Marseille-P3106_sp900169975	value	no lymphopenia	lymphopenia	0.00346438	1	0.00346	**	Wilcoxon	2
	599	Duncaniella_muris	value	no lymphopenia	lymphopenia	0.00484725	1	0.00485	**	Wilcoxon	2
	202	Blautia_sp900066335	value	no lymphopenia	lymphopenia	0.00488709	1	0.00489	**	Wilcoxon	2
	699	Acutalibacter_muris	value	no lymphopenia	lymphopenia	0.00493743	1	0.00494	**	Wilcoxon	2
	884	Firm-08_sp001604045	value	no lymphopenia	lymphopenia	0.00493743	1	0.00494	**	Wilcoxon	2
	354	Akkermansia_muciniphila	value	no lymphopenia	lymphopenia	0.00620609	1	0.00621	**	Wilcoxon	2
	342	Phocea_massiliensis	value	no lymphopenia	lymphopenia	0.00645723	1	0.00646	**	Wilcoxon	2
	479	Vallitalea_guaymasensis	value	no lymphopenia	lymphopenia	0.00660583	1	0.00661	**	Wilcoxon	2
	2	Escherichia_coli	value	no lymphopenia	lymphopenia	0.00668499	1	0.00668	**	Wilcoxon	2
	733	PFMI01_sp002785165	value	no lymphopenia	lymphopenia	0.00697466	1	0.00697	**	Wilcoxon	2
	325	Anaeromassilibacillus_sp001305115	value	no lymphopenia	lymphopenia	0.00700725	1	0.00701	**	Wilcoxon	2
	708	Christensenella_sp001678845	value	no lymphopenia	lymphopenia	0.00710853	1	0.00711	**	Wilcoxon	2
	692	SK-Y3_sp002252565	value	no lymphopenia	lymphopenia	0.0072649	1	0.00726	**	Wilcoxon	2
	563	Tyzzerella_sp000209385	value	no lymphopenia	lymphopenia	0.00766261	1	0.00766	**	Wilcoxon	2
	481	Agathobacter_rectale	value	no lymphopenia	lymphopenia	0.00782439	1	0.00782	**	Wilcoxon	2
	487	Lawsonibacter_sp002161175	value	no lymphopenia	lymphopenia	0.00822339	1	0.00822	**	Wilcoxon	2
	256	Dorea_sp002160985	value	no lymphopenia	lymphopenia	0.00841746	1	0.00842	**	Wilcoxon	2
	181	Lawsonibacter_sp000177015	value	no lymphopenia	lymphopenia	0.00876243	1	0.00876	**	Wilcoxon	2
	775	Hydrogenobaculum_sp000213785	value	no lymphopenia	lymphopenia	0.0090176	1	0.00902	**	Wilcoxon	2
	190	Intestinimonas_massiliensis	value	no lymphopenia	lymphopenia	0.00912977	1	0.00913	**	Wilcoxon	2
	810	unclassified_Christensenellaceae	value	no lymphopenia	lymphopenia	0.0104966	1	0.0105	*	Wilcoxon	2
	595	Mailhella_massiliensis	value	no lymphopenia	lymphopenia	0.010924	1	0.01092	*	Wilcoxon	2
	308	unclassified_Enterobacter	value	no lymphopenia	lymphopenia	0.0123666	1	0.01237	*	Wilcoxon	2
	513	Enterococcus_casseliflavus	value	no lymphopenia	lymphopenia	0.012385	1	0.01238	*	Wilcoxon	2
	397	Alistipes_senegalensis	value	no lymphopenia	lymphopenia	0.0132614	1	0.01326	*	Wilcoxon	2
	293	Ruminococcus_sp003011855	value	no lymphopenia	lymphopenia	0.0135208	1	0.01352	*	Wilcoxon	2
	331	Olsenella_sp002159625	value	no lymphopenia	lymphopenia	0.0135208	1	0.01352	*	Wilcoxon	2
	333	Olsenella_sp002159735	value	no lymphopenia	lymphopenia	0.0135208	1	0.01352	*	Wilcoxon	2
	796	unclassified_Acetivibrionales	value	no lymphopenia	lymphopenia	0.0135208	1	0.01352	*	Wilcoxon	2
	916	OEMR01_sp900199515	value	no lymphopenia	lymphopenia	0.0135208	1	0.01352	*	Wilcoxon	2
	281	Butyricicoccus_porcorum	value	no lymphopenia	lymphopenia	0.0138564	1	0.01386	*	Wilcoxon	2
	511	Pseudoflavonifractor_capillosus	value	no lymphopenia	lymphopenia	0.0142316	1	0.01423	*	Wilcoxon	2
	593	Enterococcus_italicus	value	no lymphopenia	lymphopenia	0.0142489	1	0.01425	*	Wilcoxon	2
	505	ASF356_sp000364165	value	no lymphopenia	lymphopenia	0.0148623	1	0.01486	*	Wilcoxon	2
	351	Bacteroides_cellulosilyticus	value	no lymphopenia	lymphopenia	0.0166852	1	0.01669	*	Wilcoxon	2
	614	Eubacterium_sp900066595	value	no lymphopenia	lymphopenia	0.0176836	1	0.01768	*	Wilcoxon	2
	81	Desulfovibrio_desulfuricans	value	no lymphopenia	lymphopenia	0.0178216	1	0.01782	*	Wilcoxon	2
	703	UBA6985_sp900314465	value	no lymphopenia	lymphopenia	0.0179673	1	0.01797	*	Wilcoxon	2
	833	Anaerobium_acetethylicum	value	no lymphopenia	lymphopenia	0.0179911	1	0.01799	*	Wilcoxon	2
	594	Lachnoclostridium_sp900078195	value	no lymphopenia	lymphopenia	0.0196344	1	0.01963	*	Wilcoxon	2
	125	CAG-41_sp900066215	value	no lymphopenia	lymphopenia	0.0204162	1	0.02042	*	Wilcoxon	2
	282	CAG-196_sp002102975	value	no lymphopenia	lymphopenia	0.0205736	1	0.02057	*	Wilcoxon	2
	509	Dorea_sp900312975	value	no lymphopenia	lymphopenia	0.0216789	1	0.02168	*	Wilcoxon	2
	26	Dialister_sp900343095	value	no lymphopenia	lymphopenia	0.0219553	1	0.02196	*	Wilcoxon	2
	519	S5-A14a_sp900112915	value	no lymphopenia	lymphopenia	0.0225315	1	0.02253	*	Wilcoxon	2
	588	51-20_sp001917175	value	no lymphopenia	lymphopenia	0.0228372	1	0.02284	*	Wilcoxon	2
	545	Marseille-P4683_sp900232885	value	no lymphopenia	lymphopenia	0.0248284	1	0.02483	*	Wilcoxon	2
	265	Bacteroides_intestinalis	value	no lymphopenia	lymphopenia	0.0262693	1	0.02627	*	Wilcoxon	2
	655	unclassified_Oscillibacter	value	no lymphopenia	lymphopenia	0.0266936	1	0.02669	*	Wilcoxon	2
	382	Fusobacterium_ulcerans	value	no lymphopenia	lymphopenia	0.0270115	1	0.02701	*	Wilcoxon	2
	231	unclassified_Lawsonibacter	value	no lymphopenia	lymphopenia	0.0285853	1	0.02859	*	Wilcoxon	2
	767	UBA1539_sp002788135	value	no lymphopenia	lymphopenia	0.028887	1	0.02889	*	Wilcoxon	2
	477	Ruminiclostridium_viride	value	no lymphopenia	lymphopenia	0.0290521	1	0.02905	*	Wilcoxon	2
	312	GCA-900066995_sp900291955	value	no lymphopenia	lymphopenia	0.0303963	1	0.0304	*	Wilcoxon	2
	753	Victivallis_sp002998355	value	no lymphopenia	lymphopenia	0.0303963	1	0.0304	*	Wilcoxon	2
	107	Ezakiella_coagulans	value	no lymphopenia	lymphopenia	0.0322848	1	0.03228	*	Wilcoxon	2
	661	RC9_sp001915575	value	no lymphopenia	lymphopenia	0.0322797	1	0.03228	*	Wilcoxon	2
	304	GCA-900066905_sp900066905	value	no lymphopenia	lymphopenia	0.0329269	1	0.03293	*	Wilcoxon	2
	634	Eubacterium_sp000687695	value	no lymphopenia	lymphopenia	0.0329269	1	0.03293	*	Wilcoxon	2
	433	unclassified_Christensenellales	value	no lymphopenia	lymphopenia	0.0339807	1	0.03398	*	Wilcoxon	2
	696	unclassified_Lachnospirales	value	no lymphopenia	lymphopenia	0.0341779	1	0.03418	*	Wilcoxon	2
	730	unclassified_Anaerotruncus	value	no lymphopenia	lymphopenia	0.0347541	1	0.03475	*	Wilcoxon	2
	698	Eubacterium_oxidoreducens	value	no lymphopenia	lymphopenia	0.0352001	1	0.0352	*	Wilcoxon	2
	96	Bifidobacterium_gallicum	value	no lymphopenia	lymphopenia	0.0359332	1	0.03593	*	Wilcoxon	2
	317	Cloacibacillus_porcorum	value	no lymphopenia	lymphopenia	0.0359332	1	0.03593	*	Wilcoxon	2
	378	unclassified_Desulfitobacteriales	value	no lymphopenia	lymphopenia	0.0359332	1	0.03593	*	Wilcoxon	2
	394	Staphylococcus_xylosus	value	no lymphopenia	lymphopenia	0.0359332	1	0.03593	*	Wilcoxon	2
	436	Porphyromonas_asaccharolytica	value	no lymphopenia	lymphopenia	0.0359332	1	0.03593	*	Wilcoxon	2
	567	Fusobacterium_periodonticum	value	no lymphopenia	lymphopenia	0.0359332	1	0.03593	*	Wilcoxon	2
	587	Streptococcus_equinus	value	no lymphopenia	lymphopenia	0.0359332	1	0.03593	*	Wilcoxon	2
	809	Fimbriiglobus_ruber	value	no lymphopenia	lymphopenia	0.0359332	1	0.03593	*	Wilcoxon	2
	829	Marvinbryantia_formatexigens	value	no lymphopenia	lymphopenia	0.0359332	1	0.03593	*	Wilcoxon	2
	838	Omnitrophus_magneticus	value	no lymphopenia	lymphopenia	0.0359332	1	0.03593	*	Wilcoxon	2
	867	Mogibacterium_diversum	value	no lymphopenia	lymphopenia	0.0359332	1	0.03593	*	Wilcoxon	2
	640	Eubacterium_sp000703065	value	no lymphopenia	lymphopenia	0.0362765	1	0.03628	*	Wilcoxon	2
	631	Blautia_sp900120295	value	no lymphopenia	lymphopenia	0.0379468	1	0.03795	*	Wilcoxon	2
	15	unclassified_Metakosakonia	value	no lymphopenia	lymphopenia	0.0385362	1	0.03854	*	Wilcoxon	2
	705	Flavonifractor_sp002159455	value	no lymphopenia	lymphopenia	0.0411349	1	0.04113	*	Wilcoxon	2
	359	Campylobacter_hominis	value	no lymphopenia	lymphopenia	0.0425467	1	0.04255	*	Wilcoxon	2
	605	Parabacteroides_merdae	value	no lymphopenia	lymphopenia	0.0431042	1	0.0431	*	Wilcoxon	2
	38	Enterococcus_faecium	value	no lymphopenia	lymphopenia	0.0433614	1	0.04336	*	Wilcoxon	2
	286	Escherichia_flexneri	value	no lymphopenia	lymphopenia	0.0439436	1	0.04394	*	Wilcoxon	2
	682	Hungatella_hathewayi	value	no lymphopenia	lymphopenia	0.0443066	1	0.04431	*	Wilcoxon	2
	279	Bacteroides_bouchesdurhonensis	value	no lymphopenia	lymphopenia	0.0448868	1	0.04489	*	Wilcoxon	2
	791	unclassified_Acutalibacteraceae	value	no lymphopenia	lymphopenia	0.045232	1	0.04523	*	Wilcoxon	2
	189	Lawsonibacter_asaccharolyticus	value	no lymphopenia	lymphopenia	0.0470209	1	0.04702	*	Wilcoxon	2
	452	Streptococcus_infantis	value	no lymphopenia	lymphopenia	0.0480346	1	0.04803	*	Wilcoxon	2
	70	Desulfovibrio_piger	value	no lymphopenia	lymphopenia	0.0491776	1	0.04918	*	Wilcoxon	2
	651	Bifidobacterium_gallinarum	value	no lymphopenia	lymphopenia	0.0499209	1	0.04992	*	Wilcoxon	2
	233	Bacteroides_ilei	value	no lymphopenia	lymphopenia	0.0499785	1	0.04998	*	Wilcoxon	2
	415	Lactobacillus_satsumensis	value	no lymphopenia	lymphopenia	0.0500843	1	0.05008	ns	Wilcoxon	2
	777	Paceibacter_normanii	value	no lymphopenia	lymphopenia	0.0500843	1	0.05008	ns	Wilcoxon	2
	532	UBA2658_sp002841545	value	no lymphopenia	lymphopenia	0.0506209	1	0.05062	ns	Wilcoxon	2
	750	Blautia_massiliensis	value	no lymphopenia	lymphopenia	0.0512231	1	0.05122	ns	Wilcoxon	2
	765	Lacunisphaera_limnophila	value	no lymphopenia	lymphopenia	0.0537145	1	0.05371	ns	Wilcoxon	2
	670	Enterococcus_gilvus	value	no lymphopenia	lymphopenia	0.0542506	1	0.05425	ns	Wilcoxon	2
	289	Eubacterium_ruminantium	value	no lymphopenia	lymphopenia	0.0549262	1	0.05493	ns	Wilcoxon	2
	285	CAG-306_sp000980375	value	no lymphopenia	lymphopenia	0.0554038	1	0.0554	ns	Wilcoxon	2
	848	Marseille-P2935_sp900104565	value	no lymphopenia	lymphopenia	0.0554038	1	0.0554	ns	Wilcoxon	2
	172	Dorea_formicigenerans	value	no lymphopenia	lymphopenia	0.055725	1	0.05572	ns	Wilcoxon	2
	275	UBA6984_sp003258725	value	no lymphopenia	lymphopenia	0.0566145	1	0.05661	ns	Wilcoxon	2
	534	unclassified_Clostridium	value	no lymphopenia	lymphopenia	0.0566406	1	0.05664	ns	Wilcoxon	2
	672	Fusobacterium_mortiferum	value	no lymphopenia	lymphopenia	0.0571119	1	0.05711	ns	Wilcoxon	2
	792	CAG-312_sp002437405	value	no lymphopenia	lymphopenia	0.0587457	1	0.05875	ns	Wilcoxon	2
	201	Bacteroides_massiliensis	value	no lymphopenia	lymphopenia	0.0604995	1	0.0605	ns	Wilcoxon	2
	604	Dehalobacterium_formicoaceticum	value	no lymphopenia	lymphopenia	0.0627824	1	0.06278	ns	Wilcoxon	2
	320	Agathobacter_ruminis	value	no lymphopenia	lymphopenia	0.064941	1	0.06494	ns	Wilcoxon	2
	575	unclassified_RF39	value	no lymphopenia	lymphopenia	0.064941	1	0.06494	ns	Wilcoxon	2
	155	Faecalicatena_torques	value	no lymphopenia	lymphopenia	0.0656865	1	0.06569	ns	Wilcoxon	2
	673	Intestinibacter_bartlettii	value	no lymphopenia	lymphopenia	0.0656865	1	0.06569	ns	Wilcoxon	2
	812	Prevotella_falsenii	value	no lymphopenia	lymphopenia	0.0673905	1	0.06739	ns	Wilcoxon	2
	367	Solobacterium_extructa	value	no lymphopenia	lymphopenia	0.0687967	1	0.0688	ns	Wilcoxon	2
	154	Faecalicatena_sp900120155	value	no lymphopenia	lymphopenia	0.0689998	1	0.069	ns	Wilcoxon	2
	669	Clostridium_merdae	value	no lymphopenia	lymphopenia	0.0707236	1	0.07072	ns	Wilcoxon	2
	69	Clostridium_leptum	value	no lymphopenia	lymphopenia	0.0711756	1	0.07118	ns	Wilcoxon	2
	764	Paramuribaculum_intestinale	value	no lymphopenia	lymphopenia	0.0713583	1	0.07136	ns	Wilcoxon	2
	723	unclassified_Paceibacteria	value	no lymphopenia	lymphopenia	0.0729994	1	0.073	ns	Wilcoxon	2
	61	Enterobacter_cancerogenus	value	no lymphopenia	lymphopenia	0.0736351	1	0.07364	ns	Wilcoxon	2
	260	Streptococcus_macedonicus	value	no lymphopenia	lymphopenia	0.0736351	1	0.07364	ns	Wilcoxon	2
	420	Succinivibrio_sp900315395	value	no lymphopenia	lymphopenia	0.0756361	1	0.07564	ns	Wilcoxon	2
	521	Bacteroides_togonis	value	no lymphopenia	lymphopenia	0.0759359	1	0.07594	ns	Wilcoxon	2
	147	Clostridium_sp003024715	value	no lymphopenia	lymphopenia	0.077023	1	0.07702	ns	Wilcoxon	2
	619	Collinsella_sp000763055	value	no lymphopenia	lymphopenia	0.077023	1	0.07702	ns	Wilcoxon	2
	671	Eggerthella_lenta	value	no lymphopenia	lymphopenia	0.077023	1	0.07702	ns	Wilcoxon	2
	169	Rahnella_sp003263515	value	no lymphopenia	lymphopenia	0.0787927	1	0.07879	ns	Wilcoxon	2
	763	unclassified_Coprococcus	value	no lymphopenia	lymphopenia	0.0805883	1	0.08059	ns	Wilcoxon	2
	772	unclassified_Proteobacteria	value	no lymphopenia	lymphopenia	0.081637	1	0.08164	ns	Wilcoxon	2
	489	Provencibacterium_massiliense	value	no lymphopenia	lymphopenia	0.0831546	1	0.08315	ns	Wilcoxon	2
	311	unclassified_Oscillospiraceae	value	no lymphopenia	lymphopenia	0.0832252	1	0.08323	ns	Wilcoxon	2
	218	Bifidobacterium_adolescentis	value	no lymphopenia	lymphopenia	0.0832441	1	0.08324	ns	Wilcoxon	2
	335	Lachnospira_rogosae	value	no lymphopenia	lymphopenia	0.0832441	1	0.08324	ns	Wilcoxon	2
	525	Oscillibacter_ruminantium	value	no lymphopenia	lymphopenia	0.0832441	1	0.08324	ns	Wilcoxon	2
	188	Bifidobacterium_angulatum	value	no lymphopenia	lymphopenia	0.0855335	1	0.08553	ns	Wilcoxon	2
	326	Brachyspira_sp000431595	value	no lymphopenia	lymphopenia	0.0855335	1	0.08553	ns	Wilcoxon	2
	579	Veillonella_dispar	value	no lymphopenia	lymphopenia	0.0855335	1	0.08553	ns	Wilcoxon	2
	788	unclassified_Halobacteroidales	value	no lymphopenia	lymphopenia	0.0855335	1	0.08553	ns	Wilcoxon	2
	842	QS-5-54-17_sp003022365	value	no lymphopenia	lymphopenia	0.0855335	1	0.08553	ns	Wilcoxon	2
	894	unclassified_ABY1	value	no lymphopenia	lymphopenia	0.0855335	1	0.08553	ns	Wilcoxon	2
	149	Faecalicatena_sp000509105	value	no lymphopenia	lymphopenia	0.0863867	1	0.08639	ns	Wilcoxon	2
	778	GWE1-39-12_sp001029735	value	no lymphopenia	lymphopenia	0.0875954	1	0.0876	ns	Wilcoxon	2
	482	Escherichia_sp001660175	value	no lymphopenia	lymphopenia	0.0909882	1	0.09099	ns	Wilcoxon	2
	468	Lawsonibacter_sp000492175	value	no lymphopenia	lymphopenia	0.092605	1	0.09261	ns	Wilcoxon	2
	470	Clostridium_sp000753455	value	no lymphopenia	lymphopenia	0.0927756	1	0.09278	ns	Wilcoxon	2
	62	Lactobacillus_paracasei	value	no lymphopenia	lymphopenia	0.0943423	1	0.09434	ns	Wilcoxon	2
	12	Eubacterium_sp001940235	value	no lymphopenia	lymphopenia	0.0943598	1	0.09436	ns	Wilcoxon	2
	63	Pediococcus_pentosaceus	value	no lymphopenia	lymphopenia	0.0943598	1	0.09436	ns	Wilcoxon	2
	66	Enterobacter_himalayensis	value	no lymphopenia	lymphopenia	0.0943598	1	0.09436	ns	Wilcoxon	2
	97	Haemophilus_pittmaniae	value	no lymphopenia	lymphopenia	0.0943598	1	0.09436	ns	Wilcoxon	2
	106	Fibrobacter_sp002394865	value	no lymphopenia	lymphopenia	0.0943598	1	0.09436	ns	Wilcoxon	2
	108	Mobiluncus_curtisii	value	no lymphopenia	lymphopenia	0.0943598	1	0.09436	ns	Wilcoxon	2
	176	Stomatobaculum_longum	value	no lymphopenia	lymphopenia	0.0943598	1	0.09436	ns	Wilcoxon	2
	207	Lelliottia_amnigena	value	no lymphopenia	lymphopenia	0.0943598	1	0.09436	ns	Wilcoxon	2
	214	Bifidobacterium_lacrimalis	value	no lymphopenia	lymphopenia	0.0943598	1	0.09436	ns	Wilcoxon	2
	323	Fusobacterium_perfoetens	value	no lymphopenia	lymphopenia	0.0943589	1	0.09436	ns	Wilcoxon	2
	346	Anaerostipes_caccae	value	no lymphopenia	lymphopenia	0.0943598	1	0.09436	ns	Wilcoxon	2
	348	Peptoniphilus_sp000478985	value	no lymphopenia	lymphopenia	0.0943598	1	0.09436	ns	Wilcoxon	2
	376	Solobacterium_sp900290205	value	no lymphopenia	lymphopenia	0.0943598	1	0.09436	ns	Wilcoxon	2
	403	Solobacterium_timonensis	value	no lymphopenia	lymphopenia	0.0943598	1	0.09436	ns	Wilcoxon	2
	428	Prevotella_sp002251385	value	no lymphopenia	lymphopenia	0.0943598	1	0.09436	ns	Wilcoxon	2
	453	DNF00809_sp000814825	value	no lymphopenia	lymphopenia	0.0943598	1	0.09436	ns	Wilcoxon	2
	469	Ruminiclostridium_sp001717745	value	no lymphopenia	lymphopenia	0.0943598	1	0.09436	ns	Wilcoxon	2
	473	unclassified_Peptostreptococcales	value	no lymphopenia	lymphopenia	0.0943598	1	0.09436	ns	Wilcoxon	2
	476	Erwinia_pyrifoliae	value	no lymphopenia	lymphopenia	0.0943598	1	0.09436	ns	Wilcoxon	2
	494	Leclercia_adecarboxylata	value	no lymphopenia	lymphopenia	0.0943598	1	0.09436	ns	Wilcoxon	2
	499	RC9_sp900319185	value	no lymphopenia	lymphopenia	0.0943598	1	0.09436	ns	Wilcoxon	2
	546	Ruminiclostridium_cellulosi	value	no lymphopenia	lymphopenia	0.0943598	1	0.09436	ns	Wilcoxon	2
	561	Leaf454_sp001425485	value	no lymphopenia	lymphopenia	0.0943598	1	0.09436	ns	Wilcoxon	2
	570	Peptoniphilus_sp900343085	value	no lymphopenia	lymphopenia	0.0943598	1	0.09436	ns	Wilcoxon	2
	666	Collinsella_stercoris	value	no lymphopenia	lymphopenia	0.0943598	1	0.09436	ns	Wilcoxon	2
	679	Varibaculum_sp900106855	value	no lymphopenia	lymphopenia	0.0943598	1	0.09436	ns	Wilcoxon	2
	691	Ruminococcus_sp000686125	value	no lymphopenia	lymphopenia	0.0943598	1	0.09436	ns	Wilcoxon	2
	704	unclassified_Enterococcus	value	no lymphopenia	lymphopenia	0.0943598	1	0.09436	ns	Wilcoxon	2
	831	unclassified_4C28d-15	value	no lymphopenia	lymphopenia	0.0943598	1	0.09436	ns	Wilcoxon	2
	858	Rubritalea_profundi	value	no lymphopenia	lymphopenia	0.0943598	1	0.09436	ns	Wilcoxon	2
	869	unclassified_Alistipes	value	no lymphopenia	lymphopenia	0.0943598	1	0.09436	ns	Wilcoxon	2
	875	unclassified_Olegusella	value	no lymphopenia	lymphopenia	0.0943598	1	0.09436	ns	Wilcoxon	2
	893	UBA2212_sp002402585	value	no lymphopenia	lymphopenia	0.0943598	1	0.09436	ns	Wilcoxon	2
	895	Olsenella_sp002159495	value	no lymphopenia	lymphopenia	0.0943598	1	0.09436	ns	Wilcoxon	2
	911	UBA11490_sp003524095	value	no lymphopenia	lymphopenia	0.0943598	1	0.09436	ns	Wilcoxon	2
	914	Bifidobacterium_pseudocatenulatum	value	no lymphopenia	lymphopenia	0.0943598	1	0.09436	ns	Wilcoxon	2
	629	Libanicoccus_massiliensis	value	no lymphopenia	lymphopenia	0.0962971	1	0.0963	ns	Wilcoxon	2
	156	Dorea_longicatena	value	no lymphopenia	lymphopenia	0.0968651	1	0.09687	ns	Wilcoxon	2
	185	Oscillibacter_sp900115635	value	no lymphopenia	lymphopenia	0.0968651	1	0.09687	ns	Wilcoxon	2
	417	Clostridium_disporicum	value	no lymphopenia	lymphopenia	0.0968651	1	0.09687	ns	Wilcoxon	2
	44	Actinomyces_massiliensis	value	no lymphopenia	lymphopenia	0.0971748	1	0.09717	ns	Wilcoxon	2
	851	Muribaculum_intestinale	value	no lymphopenia	lymphopenia	0.0971748	1	0.09717	ns	Wilcoxon	2
	431	Catabacter_hongkongensis	value	no lymphopenia	lymphopenia	0.0978804	1	0.09788	ns	Wilcoxon	2
	485	Blautia_sp003287895	value	no lymphopenia	lymphopenia	0.101343	1	0.10134	ns	Wilcoxon	2
	337	Sellimonas_sp002159995	value	no lymphopenia	lymphopenia	0.10306	1	0.10306	ns	Wilcoxon	2
	339	Acetitomaculum_ruminis	value	no lymphopenia	lymphopenia	0.103231	1	0.10323	ns	Wilcoxon	2
	196	Blautia_sp900066505	value	no lymphopenia	lymphopenia	0.104294	1	0.10429	ns	Wilcoxon	2
	527	Dorea_sp900240315	value	no lymphopenia	lymphopenia	0.104294	1	0.10429	ns	Wilcoxon	2
	364	CAG-475_sp002449145	value	no lymphopenia	lymphopenia	0.107574	1	0.10757	ns	Wilcoxon	2
	460	Streptococcus_constellatus	value	no lymphopenia	lymphopenia	0.107574	1	0.10757	ns	Wilcoxon	2
	516	Anaerotruncus_massiliensis	value	no lymphopenia	lymphopenia	0.10965	1	0.10965	ns	Wilcoxon	2
	4	Ruthenibacterium_lactatiformans	value	no lymphopenia	lymphopenia	0.112155	1	0.11216	ns	Wilcoxon	2
	362	TM7x_sp000803625	value	no lymphopenia	lymphopenia	0.112753	1	0.11275	ns	Wilcoxon	2
	524	Dorea_phocaeense	value	no lymphopenia	lymphopenia	0.114366	1	0.11437	ns	Wilcoxon	2
	553	Pauljensenia_sp000185285	value	no lymphopenia	lymphopenia	0.116032	1	0.11603	ns	Wilcoxon	2
	381	Slackia_piriformis	value	no lymphopenia	lymphopenia	0.116173	1	0.11617	ns	Wilcoxon	2
	805	unclassified_Oscillospirales	value	no lymphopenia	lymphopenia	0.117846	1	0.11785	ns	Wilcoxon	2
	212	Bifidobacterium_bifidum	value	no lymphopenia	lymphopenia	0.11844	1	0.11844	ns	Wilcoxon	2
	178	Parabacteroides_johnsonii	value	no lymphopenia	lymphopenia	0.118864	1	0.11886	ns	Wilcoxon	2
	624	Oscillibacter_valericigenes	value	no lymphopenia	lymphopenia	0.119401	1	0.1194	ns	Wilcoxon	2
	573	Catenibacterium_mitsuokai	value	no lymphopenia	lymphopenia	0.120096	1	0.1201	ns	Wilcoxon	2
	238	Bacteroides_uniformis	value	no lymphopenia	lymphopenia	0.120462	1	0.12046	ns	Wilcoxon	2
	465	unclassified_Lachnospiraceae	value	no lymphopenia	lymphopenia	0.120462	1	0.12046	ns	Wilcoxon	2
	552	Eisenbergiella_sp900066775	value	no lymphopenia	lymphopenia	0.120462	1	0.12046	ns	Wilcoxon	2
	32	Enterococcus_massiliensis	value	no lymphopenia	lymphopenia	0.12151	1	0.12151	ns	Wilcoxon	2
	447	Anaeromassilibacillus_senegalensis	value	no lymphopenia	lymphopenia	0.121519	1	0.12152	ns	Wilcoxon	2
	483	Blautia_sp002159835	value	no lymphopenia	lymphopenia	0.122955	1	0.12295	ns	Wilcoxon	2
	57	Pauljensenia_odontolyticus	value	no lymphopenia	lymphopenia	0.123413	1	0.12341	ns	Wilcoxon	2
	522	CAG-95_sp000403495	value	no lymphopenia	lymphopenia	0.123882	1	0.12388	ns	Wilcoxon	2
	711	COE1_sp000403215	value	no lymphopenia	lymphopenia	0.124682	1	0.12468	ns	Wilcoxon	2
	50	Streptococcus_gordonii	value	no lymphopenia	lymphopenia	0.125011	1	0.12501	ns	Wilcoxon	2
	42	Streptococcus_mutans	value	no lymphopenia	lymphopenia	0.12738	1	0.12738	ns	Wilcoxon	2
	219	Tidjanibacter_inops	value	no lymphopenia	lymphopenia	0.129228	1	0.12923	ns	Wilcoxon	2
	318	Anaerostipes_hadrus	value	no lymphopenia	lymphopenia	0.129228	1	0.12923	ns	Wilcoxon	2
	370	Bacteroides_plebeius	value	no lymphopenia	lymphopenia	0.129228	1	0.12923	ns	Wilcoxon	2
	40	Lactobacillus_gallinarum	value	no lymphopenia	lymphopenia	0.129525	1	0.12952	ns	Wilcoxon	2
	507	Actinomyces_viscosus	value	no lymphopenia	lymphopenia	0.129525	1	0.12952	ns	Wilcoxon	2
	451	Streptococcus_sp000479315	value	no lymphopenia	lymphopenia	0.132153	1	0.13215	ns	Wilcoxon	2
	523	Rothia_dentocariosa	value	no lymphopenia	lymphopenia	0.132866	1	0.13287	ns	Wilcoxon	2
	98	Faecalicoccus_pleomorphus	value	no lymphopenia	lymphopenia	0.133457	1	0.13346	ns	Wilcoxon	2
	425	Collinsella_aerofaciens	value	no lymphopenia	lymphopenia	0.136845	1	0.13684	ns	Wilcoxon	2
	153	Bariatricus_massiliensis	value	no lymphopenia	lymphopenia	0.137542	1	0.13754	ns	Wilcoxon	2
	389	Lactococcus_lactis	value	no lymphopenia	lymphopenia	0.138466	1	0.13847	ns	Wilcoxon	2
	886	Eubacterium_brachy	value	no lymphopenia	lymphopenia	0.141544	1	0.14154	ns	Wilcoxon	2
	104	Allisonella_histaminiformans	value	no lymphopenia	lymphopenia	0.142963	1	0.14296	ns	Wilcoxon	2
	446	Raoultibacter_massiliensis	value	no lymphopenia	lymphopenia	0.142963	1	0.14296	ns	Wilcoxon	2
	802	TMED88_sp002171515	value	no lymphopenia	lymphopenia	0.144133	1	0.14413	ns	Wilcoxon	2
	249	Parvimonas_sp000214475	value	no lymphopenia	lymphopenia	0.14492	1	0.14492	ns	Wilcoxon	2
	824	CAG-822_sp000432855	value	no lymphopenia	lymphopenia	0.145507	1	0.14551	ns	Wilcoxon	2
	356	UBA1394_sp900066845	value	no lymphopenia	lymphopenia	0.14583	1	0.14583	ns	Wilcoxon	2
	223	CAG-56_sp900066615	value	no lymphopenia	lymphopenia	0.146416	1	0.14642	ns	Wilcoxon	2
	677	Eubacterium_sp000270305	value	no lymphopenia	lymphopenia	0.147643	1	0.14764	ns	Wilcoxon	2
	297	Coprococcus_sp900066115	value	no lymphopenia	lymphopenia	0.14819	1	0.14819	ns	Wilcoxon	2
	341	Ruminiclostridium_thermosuccinogenes	value	no lymphopenia	lymphopenia	0.150411	1	0.15041	ns	Wilcoxon	2
	526	Absiella_sp000165065	value	no lymphopenia	lymphopenia	0.150411	1	0.15041	ns	Wilcoxon	2
	878	Oribacterium_sp000513555	value	no lymphopenia	lymphopenia	0.150411	1	0.15041	ns	Wilcoxon	2
	390	Gordonibacter_massiliensis	value	no lymphopenia	lymphopenia	0.152469	1	0.15247	ns	Wilcoxon	2
	769	WO2-43-9_sp001818315	value	no lymphopenia	lymphopenia	0.155147	1	0.15515	ns	Wilcoxon	2
	37	Phascolarctobacterium_faecium	value	no lymphopenia	lymphopenia	0.155314	1	0.15531	ns	Wilcoxon	2
	748	unclassified_Actinobacteria	value	no lymphopenia	lymphopenia	0.155314	1	0.15531	ns	Wilcoxon	2
	608	Lawsonibacter_sp900066825	value	no lymphopenia	lymphopenia	0.156106	1	0.15611	ns	Wilcoxon	2
	836	Lactobacillus_helsingborgensis	value	no lymphopenia	lymphopenia	0.158204	1	0.1582	ns	Wilcoxon	2
	131	CAG-45_sp900066395	value	no lymphopenia	lymphopenia	0.158411	1	0.15841	ns	Wilcoxon	2
	463	Faecalicatena_faecis	value	no lymphopenia	lymphopenia	0.158411	1	0.15841	ns	Wilcoxon	2
	515	unclassified_Clostridia	value	no lymphopenia	lymphopenia	0.158411	1	0.15841	ns	Wilcoxon	2
	735	unclassified_Bacteria	value	no lymphopenia	lymphopenia	0.158411	1	0.15841	ns	Wilcoxon	2
	194	Marvinbryantia_sp900066075	value	no lymphopenia	lymphopenia	0.166429	1	0.16643	ns	Wilcoxon	2
	429	Shuttleworthia_satelles	value	no lymphopenia	lymphopenia	0.168959	1	0.16896	ns	Wilcoxon	2
	263	Peptoniphilus_grossensis	value	no lymphopenia	lymphopenia	0.169224	1	0.16922	ns	Wilcoxon	2
	685	Flavonifractor_sp900199495	value	no lymphopenia	lymphopenia	0.170547	1	0.17055	ns	Wilcoxon	2
	776	2013-40CM-41-45_sp002215675	value	no lymphopenia	lymphopenia	0.171021	1	0.17102	ns	Wilcoxon	2
	170	Ruminococcus_albus	value	no lymphopenia	lymphopenia	0.172311	1	0.17231	ns	Wilcoxon	2
	128	Streptococcus_mitis	value	no lymphopenia	lymphopenia	0.175115	1	0.17512	ns	Wilcoxon	2
	152	Bacteroides_faecis	value	no lymphopenia	lymphopenia	0.176748	1	0.17675	ns	Wilcoxon	2
	411	Christensenella_timonensis	value	no lymphopenia	lymphopenia	0.176748	1	0.17675	ns	Wilcoxon	2
	220	Alistipes_ihumii	value	no lymphopenia	lymphopenia	0.177578	1	0.17758	ns	Wilcoxon	2
	90	Dialister_sp001553355	value	no lymphopenia	lymphopenia	0.1794	1	0.1794	ns	Wilcoxon	2
	272	Mogibacterium_pumilum	value	no lymphopenia	lymphopenia	0.180074	1	0.18007	ns	Wilcoxon	2
	195	Dorea_sp900066555	value	no lymphopenia	lymphopenia	0.180391	1	0.18039	ns	Wilcoxon	2
	565	Streptococcus_salivarius	value	no lymphopenia	lymphopenia	0.180391	1	0.18039	ns	Wilcoxon	2
	126	Traorella_massiliensis	value	no lymphopenia	lymphopenia	0.182578	1	0.18258	ns	Wilcoxon	2
	540	Prevotella_sp002265625	value	no lymphopenia	lymphopenia	0.184256	1	0.18426	ns	Wilcoxon	2
	111	Absiella_sp000163515	value	no lymphopenia	lymphopenia	0.185093	1	0.18509	ns	Wilcoxon	2
	391	Merdibacter_massiliensis	value	no lymphopenia	lymphopenia	0.186592	1	0.18659	ns	Wilcoxon	2
	6	Lactobacillus_fermentum	value	no lymphopenia	lymphopenia	0.189173	1	0.18917	ns	Wilcoxon	2
	8	Lactobacillus_mucosae	value	no lymphopenia	lymphopenia	0.189173	1	0.18917	ns	Wilcoxon	2
	105	Citrobacter_amalonaticus	value	no lymphopenia	lymphopenia	0.189173	1	0.18917	ns	Wilcoxon	2
	118	Serratia_marcescens	value	no lymphopenia	lymphopenia	0.189173	1	0.18917	ns	Wilcoxon	2
	103	Succinivibrio_dextrinosolvens	value	no lymphopenia	lymphopenia	0.189819	1	0.18982	ns	Wilcoxon	2
	235	Bacteroides_eggerthii	value	no lymphopenia	lymphopenia	0.19217	1	0.19217	ns	Wilcoxon	2
	646	Gemmiger_sp002160955	value	no lymphopenia	lymphopenia	0.19217	1	0.19217	ns	Wilcoxon	2
	625	Ruminococcus_sp900100595	value	no lymphopenia	lymphopenia	0.193856	1	0.19386	ns	Wilcoxon	2
	267	Alistipes_shahii	value	no lymphopenia	lymphopenia	0.195379	1	0.19538	ns	Wilcoxon	2
	855	Paraburkholderia_phenoliruptrix	value	no lymphopenia	lymphopenia	0.197066	1	0.19707	ns	Wilcoxon	2
	242	Anaerotruncus_rubiinfantis	value	no lymphopenia	lymphopenia	0.197361	1	0.19736	ns	Wilcoxon	2
	363	Alloscardovia_omnicolens	value	no lymphopenia	lymphopenia	0.198947	1	0.19895	ns	Wilcoxon	2
	758	GCA-2687025_sp002687025	value	no lymphopenia	lymphopenia	0.199586	1	0.19959	ns	Wilcoxon	2
	244	Bacteroides_clarus	value	no lymphopenia	lymphopenia	0.201485	1	0.20149	ns	Wilcoxon	2
	211	Porphyromonas_uenonis	value	no lymphopenia	lymphopenia	0.203941	1	0.20394	ns	Wilcoxon	2
	727	Escherichia_fergusonii	value	no lymphopenia	lymphopenia	0.203941	1	0.20394	ns	Wilcoxon	2
	315	Clostridium_saudiense	value	no lymphopenia	lymphopenia	0.204489	1	0.20449	ns	Wilcoxon	2
	358	Blautia_sp900066145	value	no lymphopenia	lymphopenia	0.204489	1	0.20449	ns	Wilcoxon	2
	472	Prevotellamassilia_timonensis	value	no lymphopenia	lymphopenia	0.206781	1	0.20678	ns	Wilcoxon	2
	474	Megamonas_funiformis	value	no lymphopenia	lymphopenia	0.207491	1	0.20749	ns	Wilcoxon	2
	740	Chryseobacterium_antarcticum	value	no lymphopenia	lymphopenia	0.207729	1	0.20773	ns	Wilcoxon	2
	449	Romboutsia_dakarense	value	no lymphopenia	lymphopenia	0.209919	1	0.20992	ns	Wilcoxon	2
	690	Acetivibrio_cellulolyticus	value	no lymphopenia	lymphopenia	0.210766	1	0.21077	ns	Wilcoxon	2
	636	Anaeromassilibacillus_sp002159845	value	no lymphopenia	lymphopenia	0.213797	1	0.2138	ns	Wilcoxon	2
	268	Eubacterium_limosum	value	no lymphopenia	lymphopenia	0.215166	1	0.21517	ns	Wilcoxon	2
	557	Bacillus_bogoriensis	value	no lymphopenia	lymphopenia	0.215166	1	0.21517	ns	Wilcoxon	2
	834	Lactobacillus_kalixensis	value	no lymphopenia	lymphopenia	0.215974	1	0.21597	ns	Wilcoxon	2
	99	Alistipes_obesi	value	no lymphopenia	lymphopenia	0.217356	1	0.21736	ns	Wilcoxon	2
	171	Eubacterium_hallii	value	no lymphopenia	lymphopenia	0.217356	1	0.21736	ns	Wilcoxon	2
	334	Intestinimonas_butyriciproducens	value	no lymphopenia	lymphopenia	0.217356	1	0.21736	ns	Wilcoxon	2
	68	Streptococcus_sanguinis	value	no lymphopenia	lymphopenia	0.217695	1	0.21769	ns	Wilcoxon	2
	24	Streptococcus_sp000259505	value	no lymphopenia	lymphopenia	0.222283	1	0.22228	ns	Wilcoxon	2
	781	unclassified_Butyrivibrio	value	no lymphopenia	lymphopenia	0.226091	1	0.22609	ns	Wilcoxon	2
	17	Enterococcus_durans	value	no lymphopenia	lymphopenia	0.227301	1	0.2273	ns	Wilcoxon	2
	84	Pauljensenia_keddieii	value	no lymphopenia	lymphopenia	0.22771	1	0.22771	ns	Wilcoxon	2
	549	Lactobacillus_vaginalis	value	no lymphopenia	lymphopenia	0.230162	1	0.23016	ns	Wilcoxon	2
	23	Dialister_invisus	value	no lymphopenia	lymphopenia	0.230777	1	0.23078	ns	Wilcoxon	2
	321	Negativibacillus_massiliensis	value	no lymphopenia	lymphopenia	0.230777	1	0.23078	ns	Wilcoxon	2
	366	Streptococcus_sp001556435	value	no lymphopenia	lymphopenia	0.230777	1	0.23078	ns	Wilcoxon	2
	484	Faecalicatena_lactaris	value	no lymphopenia	lymphopenia	0.230777	1	0.23078	ns	Wilcoxon	2
	828	GCA-002708145_sp002714425	value	no lymphopenia	lymphopenia	0.231832	1	0.23183	ns	Wilcoxon	2
	856	Zag111_sp002102825	value	no lymphopenia	lymphopenia	0.232316	1	0.23232	ns	Wilcoxon	2
	620	Herbinix_luporum	value	no lymphopenia	lymphopenia	0.236749	1	0.23675	ns	Wilcoxon	2
	7	Lactobacillus_reuteri	value	no lymphopenia	lymphopenia	0.238734	1	0.23873	ns	Wilcoxon	2
	95	Peptostreptococcus_stomatis	value	no lymphopenia	lymphopenia	0.239892	1	0.23989	ns	Wilcoxon	2
	627	unclassified_Anaerovoracaceae	value	no lymphopenia	lymphopenia	0.240951	1	0.24095	ns	Wilcoxon	2
	779	Christensenella_massiliensis	value	no lymphopenia	lymphopenia	0.240951	1	0.24095	ns	Wilcoxon	2
	59	Bilophila_wadsworthia	value	no lymphopenia	lymphopenia	0.244761	1	0.24476	ns	Wilcoxon	2
	253	Erysipelatoclostridium_sp003024675	value	no lymphopenia	lymphopenia	0.244761	1	0.24476	ns	Wilcoxon	2
	20	Actinomyces_gerencseriae	value	no lymphopenia	lymphopenia	0.246817	1	0.24682	ns	Wilcoxon	2
	22	Dialister_pneumosintes	value	no lymphopenia	lymphopenia	0.246817	1	0.24682	ns	Wilcoxon	2
	36	Lactobacillus_jensenii	value	no lymphopenia	lymphopenia	0.246817	1	0.24682	ns	Wilcoxon	2
	120	F0332_sp001652275	value	no lymphopenia	lymphopenia	0.246817	1	0.24682	ns	Wilcoxon	2
	138	Bifidobacterium_moukalabense	value	no lymphopenia	lymphopenia	0.246817	1	0.24682	ns	Wilcoxon	2
	146	Prevotella_intermedia	value	no lymphopenia	lymphopenia	0.246817	1	0.24682	ns	Wilcoxon	2
	206	UBA6382_sp002439755	value	no lymphopenia	lymphopenia	0.246817	1	0.24682	ns	Wilcoxon	2
	309	Succinatimonas_hippei	value	no lymphopenia	lymphopenia	0.246817	1	0.24682	ns	Wilcoxon	2
	386	Collinsella_ihuae	value	no lymphopenia	lymphopenia	0.246817	1	0.24682	ns	Wilcoxon	2
	649	unclassified_RFN20	value	no lymphopenia	lymphopenia	0.246817	1	0.24682	ns	Wilcoxon	2
	719	Enterococcus_ratti	value	no lymphopenia	lymphopenia	0.246817	1	0.24682	ns	Wilcoxon	2
	800	0-14-0-20-40-13_sp002774285	value	no lymphopenia	lymphopenia	0.246817	1	0.24682	ns	Wilcoxon	2
	817	Planctomyces_sp001610835	value	no lymphopenia	lymphopenia	0.246817	1	0.24682	ns	Wilcoxon	2
	819	Halothece_salina	value	no lymphopenia	lymphopenia	0.246817	1	0.24682	ns	Wilcoxon	2
	826	UBA1545_sp003488655	value	no lymphopenia	lymphopenia	0.246817	1	0.24682	ns	Wilcoxon	2
	841	unclassified_Mycoplasmataceae	value	no lymphopenia	lymphopenia	0.246817	1	0.24682	ns	Wilcoxon	2
	843	UBA10181_sp001784285	value	no lymphopenia	lymphopenia	0.246817	1	0.24682	ns	Wilcoxon	2
	845	GCA-002789015_sp002789015	value	no lymphopenia	lymphopenia	0.246817	1	0.24682	ns	Wilcoxon	2
	847	Prosthecobacter_sp002279765	value	no lymphopenia	lymphopenia	0.246817	1	0.24682	ns	Wilcoxon	2
	854	unclassified_Helicobacter	value	no lymphopenia	lymphopenia	0.246817	1	0.24682	ns	Wilcoxon	2
	859	Litorilinea_aerophila	value	no lymphopenia	lymphopenia	0.246817	1	0.24682	ns	Wilcoxon	2
	860	unclassified_Cyanobacteriales	value	no lymphopenia	lymphopenia	0.246817	1	0.24682	ns	Wilcoxon	2
	865	Mycoplasmoides_alvi	value	no lymphopenia	lymphopenia	0.246817	1	0.24682	ns	Wilcoxon	2
	870	unclassified_Verrucomicrobiales	value	no lymphopenia	lymphopenia	0.246817	1	0.24682	ns	Wilcoxon	2
	872	OXYB2-FULL-41-6_sp001773215	value	no lymphopenia	lymphopenia	0.246817	1	0.24682	ns	Wilcoxon	2
	874	Clostridium_chauvoei	value	no lymphopenia	lymphopenia	0.246817	1	0.24682	ns	Wilcoxon	2
	877	unclassified_WWE3	value	no lymphopenia	lymphopenia	0.246817	1	0.24682	ns	Wilcoxon	2
	890	Bin34_sp002238555	value	no lymphopenia	lymphopenia	0.246817	1	0.24682	ns	Wilcoxon	2
	891	unclassified_Planctomycetes	value	no lymphopenia	lymphopenia	0.246817	1	0.24682	ns	Wilcoxon	2
	892	2-02-FULL-46-19_sp001795795	value	no lymphopenia	lymphopenia	0.246817	1	0.24682	ns	Wilcoxon	2
	898	GWC1-37-10_sp001793825	value	no lymphopenia	lymphopenia	0.246817	1	0.24682	ns	Wilcoxon	2
	908	TMED15_sp002714785	value	no lymphopenia	lymphopenia	0.246817	1	0.24682	ns	Wilcoxon	2
	910	Bacteroides_helcogenes	value	no lymphopenia	lymphopenia	0.246817	1	0.24682	ns	Wilcoxon	2
	759	GWA2-35-9_sp002793435	value	no lymphopenia	lymphopenia	0.249003	1	0.249	ns	Wilcoxon	2
	782	UBA2100_sp002401495	value	no lymphopenia	lymphopenia	0.249003	1	0.249	ns	Wilcoxon	2
	437	Enterococcus_sp002850555	value	no lymphopenia	lymphopenia	0.250415	1	0.25042	ns	Wilcoxon	2
	205	Prevotella_sp001275135	value	no lymphopenia	lymphopenia	0.253971	1	0.25397	ns	Wilcoxon	2
	395	GCA-900066495_sp900066495	value	no lymphopenia	lymphopenia	0.255283	1	0.25528	ns	Wilcoxon	2
	13	Streptococcus_pseudopneumoniae	value	no lymphopenia	lymphopenia	0.25618	1	0.25618	ns	Wilcoxon	2
	18	Lactobacillus_ginsenosidimutans	value	no lymphopenia	lymphopenia	0.25618	1	0.25618	ns	Wilcoxon	2
	27	Dialister_micraerophilus	value	no lymphopenia	lymphopenia	0.25618	1	0.25618	ns	Wilcoxon	2
	43	Enterococcus_aquimarinus	value	no lymphopenia	lymphopenia	0.25618	1	0.25618	ns	Wilcoxon	2
	54	Lactobacillus_amylovorus	value	no lymphopenia	lymphopenia	0.25618	1	0.25618	ns	Wilcoxon	2
	73	Lactococcus_petauri	value	no lymphopenia	lymphopenia	0.25618	1	0.25618	ns	Wilcoxon	2
	89	Hafnia_paralvei	value	no lymphopenia	lymphopenia	0.25618	1	0.25618	ns	Wilcoxon	2
	102	Lactobacillus_animalis	value	no lymphopenia	lymphopenia	0.25618	1	0.25618	ns	Wilcoxon	2
	112	Acinetobacter_ursingii	value	no lymphopenia	lymphopenia	0.25618	1	0.25618	ns	Wilcoxon	2
	122	Porphyromonas_sp001808555	value	no lymphopenia	lymphopenia	0.25618	1	0.25618	ns	Wilcoxon	2
	142	Lactococcus_plantarum	value	no lymphopenia	lymphopenia	0.25618	1	0.25618	ns	Wilcoxon	2
	232	Peptoniphilus_sp900088125	value	no lymphopenia	lymphopenia	0.25618	1	0.25618	ns	Wilcoxon	2
	250	Erwinia_tasmaniensis	value	no lymphopenia	lymphopenia	0.25618	1	0.25618	ns	Wilcoxon	2
	257	Eubacterium_callanderi	value	no lymphopenia	lymphopenia	0.25618	1	0.25618	ns	Wilcoxon	2
	270	Gabonibacter_massiliensis	value	no lymphopenia	lymphopenia	0.25618	1	0.25618	ns	Wilcoxon	2
	278	Bacteroides_sp002161565	value	no lymphopenia	lymphopenia	0.25618	1	0.25618	ns	Wilcoxon	2
	302	Leuconostoc_lactis	value	no lymphopenia	lymphopenia	0.25618	1	0.25618	ns	Wilcoxon	2
	322	Lactobacillus_fuchuensis	value	no lymphopenia	lymphopenia	0.25618	1	0.25618	ns	Wilcoxon	2
	347	Campylobacter_ureolyticus	value	no lymphopenia	lymphopenia	0.25618	1	0.25618	ns	Wilcoxon	2
	383	Fusobacterium_necrophorum	value	no lymphopenia	lymphopenia	0.25618	1	0.25618	ns	Wilcoxon	2
	398	Murdochiella_massiliensis	value	no lymphopenia	lymphopenia	0.25618	1	0.25618	ns	Wilcoxon	2
	413	Cellulosilyticum_lentocellum	value	no lymphopenia	lymphopenia	0.25618	1	0.25618	ns	Wilcoxon	2
	421	Megasphaera_cerevisiae	value	no lymphopenia	lymphopenia	0.25618	1	0.25618	ns	Wilcoxon	2
	424	Lactobacillus_futsaii	value	no lymphopenia	lymphopenia	0.25618	1	0.25618	ns	Wilcoxon	2
	427	Helicobacter_pametensis	value	no lymphopenia	lymphopenia	0.25618	1	0.25618	ns	Wilcoxon	2
	439	Enterococcus_timonensis	value	no lymphopenia	lymphopenia	0.25618	1	0.25618	ns	Wilcoxon	2
	462	Enterococcus_pernyi	value	no lymphopenia	lymphopenia	0.25618	1	0.25618	ns	Wilcoxon	2
	466	Paraclostridium_bifermentans	value	no lymphopenia	lymphopenia	0.25618	1	0.25618	ns	Wilcoxon	2
	471	Niameybacter_massiliensis	value	no lymphopenia	lymphopenia	0.25618	1	0.25618	ns	Wilcoxon	2
	518	Fusobacterium_massiliense	value	no lymphopenia	lymphopenia	0.25618	1	0.25618	ns	Wilcoxon	2
	541	Anaerococcus_sp900232825	value	no lymphopenia	lymphopenia	0.25618	1	0.25618	ns	Wilcoxon	2
	548	Comamonas_aquatica	value	no lymphopenia	lymphopenia	0.25618	1	0.25618	ns	Wilcoxon	2
	580	Lactococcus_garvieae	value	no lymphopenia	lymphopenia	0.25618	1	0.25618	ns	Wilcoxon	2
	596	Fusobacterium_varium	value	no lymphopenia	lymphopenia	0.25618	1	0.25618	ns	Wilcoxon	2
	641	Erwinia_sp002752575	value	no lymphopenia	lymphopenia	0.25618	1	0.25618	ns	Wilcoxon	2
	663	Streptococcus_dysgalactiae	value	no lymphopenia	lymphopenia	0.25618	1	0.25618	ns	Wilcoxon	2
	664	Clostridium_tertium	value	no lymphopenia	lymphopenia	0.25618	1	0.25618	ns	Wilcoxon	2
	678	Lactobacillus_antri	value	no lymphopenia	lymphopenia	0.25618	1	0.25618	ns	Wilcoxon	2
	686	Porphyromonas_endodontalis	value	no lymphopenia	lymphopenia	0.25618	1	0.25618	ns	Wilcoxon	2
	701	Pantoea_cancerogenus	value	no lymphopenia	lymphopenia	0.25618	1	0.25618	ns	Wilcoxon	2
	707	Alistipes_sp002159375	value	no lymphopenia	lymphopenia	0.25618	1	0.25618	ns	Wilcoxon	2
	714	Solobacterium_sp900343155	value	no lymphopenia	lymphopenia	0.25618	1	0.25618	ns	Wilcoxon	2
	716	Enteroscipio_rubneri	value	no lymphopenia	lymphopenia	0.25618	1	0.25618	ns	Wilcoxon	2
	717	GCA-900066575_sp002160765	value	no lymphopenia	lymphopenia	0.25618	1	0.25618	ns	Wilcoxon	2
	722	Kocuria_rhizophila	value	no lymphopenia	lymphopenia	0.25618	1	0.25618	ns	Wilcoxon	2
	844	unclassified_Rhizobiaceae	value	no lymphopenia	lymphopenia	0.25618	1	0.25618	ns	Wilcoxon	2
	852	Bact-08_sp000473305	value	no lymphopenia	lymphopenia	0.25618	1	0.25618	ns	Wilcoxon	2
	853	unclassified_RC9	value	no lymphopenia	lymphopenia	0.25618	1	0.25618	ns	Wilcoxon	2
	873	XYD2-FULL-41-14_sp001784475	value	no lymphopenia	lymphopenia	0.25618	1	0.25618	ns	Wilcoxon	2
	883	Collinsella_vaginalis	value	no lymphopenia	lymphopenia	0.25618	1	0.25618	ns	Wilcoxon	2
	888	unclassified_Negativicutes	value	no lymphopenia	lymphopenia	0.25618	1	0.25618	ns	Wilcoxon	2
	912	unclassified_Erysipelotrichales	value	no lymphopenia	lymphopenia	0.25618	1	0.25618	ns	Wilcoxon	2
	542	Clostridium_perfringens	value	no lymphopenia	lymphopenia	0.257634	1	0.25763	ns	Wilcoxon	2
	239	Parabacteroides_goldsteinii	value	no lymphopenia	lymphopenia	0.258599	1	0.2586	ns	Wilcoxon	2
	87	Streptococcus_parasanguinis	value	no lymphopenia	lymphopenia	0.25931	1	0.25931	ns	Wilcoxon	2
	396	Anaerostipes_sp001940315	value	no lymphopenia	lymphopenia	0.25931	1	0.25931	ns	Wilcoxon	2
	738	Fervidobacterium_nodosum	value	no lymphopenia	lymphopenia	0.25931	1	0.25931	ns	Wilcoxon	2
	419	Anaerotruncus_sp900199635	value	no lymphopenia	lymphopenia	0.259551	1	0.25955	ns	Wilcoxon	2
	450	Streptococcus_sp001587175	value	no lymphopenia	lymphopenia	0.259669	1	0.25967	ns	Wilcoxon	2
	721	Bifidobacterium_animalis	value	no lymphopenia	lymphopenia	0.263888	1	0.26389	ns	Wilcoxon	2
	785	Prevotella_bergensis	value	no lymphopenia	lymphopenia	0.264536	1	0.26454	ns	Wilcoxon	2
	292	Buttiauxella_gaviniae	value	no lymphopenia	lymphopenia	0.265255	1	0.26525	ns	Wilcoxon	2
	478	Flavonifractor_sp002161215	value	no lymphopenia	lymphopenia	0.268287	1	0.26829	ns	Wilcoxon	2
	773	H1_sp001653155	value	no lymphopenia	lymphopenia	0.268287	1	0.26829	ns	Wilcoxon	2
	697	unclassified_Intestinimonas	value	no lymphopenia	lymphopenia	0.268847	1	0.26885	ns	Wilcoxon	2
	29	Veillonella_atypica	value	no lymphopenia	lymphopenia	0.26906	1	0.26906	ns	Wilcoxon	2
	86	Bifidobacterium_sp002742445	value	no lymphopenia	lymphopenia	0.269476	1	0.26948	ns	Wilcoxon	2
	296	Faecalicatena_sp002161355	value	no lymphopenia	lymphopenia	0.270308	1	0.27031	ns	Wilcoxon	2
	193	Faecalicatena_sp001487105	value	no lymphopenia	lymphopenia	0.272358	1	0.27236	ns	Wilcoxon	2
	41	Phascolarctobacterium_succinatutens	value	no lymphopenia	lymphopenia	0.274431	1	0.27443	ns	Wilcoxon	2
	277	UC5-1-2E3_sp001304875	value	no lymphopenia	lymphopenia	0.274431	1	0.27443	ns	Wilcoxon	2
	502	Sporobacter_termitidis	value	no lymphopenia	lymphopenia	0.274431	1	0.27443	ns	Wilcoxon	2
	520	An114_sp002161055	value	no lymphopenia	lymphopenia	0.274431	1	0.27443	ns	Wilcoxon	2
	530	MS4_sp000752215	value	no lymphopenia	lymphopenia	0.274431	1	0.27443	ns	Wilcoxon	2
	712	UBA9475_sp002161675	value	no lymphopenia	lymphopenia	0.277582	1	0.27758	ns	Wilcoxon	2
	92	Lactobacillus_ruminis	value	no lymphopenia	lymphopenia	0.279165	1	0.27917	ns	Wilcoxon	2
	455	unclassified_Ruminiclostridium	value	no lymphopenia	lymphopenia	0.280365	1	0.28037	ns	Wilcoxon	2
	454	Blautia_hominis	value	no lymphopenia	lymphopenia	0.282988	1	0.28299	ns	Wilcoxon	2
	316	Christensenella_minuta	value	no lymphopenia	lymphopenia	0.284555	1	0.28456	ns	Wilcoxon	2
	208	RUG762_sp900316495	value	no lymphopenia	lymphopenia	0.287083	1	0.28708	ns	Wilcoxon	2
	771	Rs-D84_sp002437665	value	no lymphopenia	lymphopenia	0.28951	1	0.28951	ns	Wilcoxon	2
	137	Eubacterium_ventriosum	value	no lymphopenia	lymphopenia	0.290125	1	0.29013	ns	Wilcoxon	2
	182	Oscillibacter_sp900066435	value	no lymphopenia	lymphopenia	0.290125	1	0.29013	ns	Wilcoxon	2
	414	Faecalibacterium_sp002160895	value	no lymphopenia	lymphopenia	0.290125	1	0.29013	ns	Wilcoxon	2
	262	Lactobacillus_rhamnosus	value	no lymphopenia	lymphopenia	0.293438	1	0.29344	ns	Wilcoxon	2
	393	Odoribacter_massiliensis	value	no lymphopenia	lymphopenia	0.293438	1	0.29344	ns	Wilcoxon	2
	344	Bacteroides_sp900066445	value	no lymphopenia	lymphopenia	0.293679	1	0.29368	ns	Wilcoxon	2
	600	Ethanoligenens_harbinense	value	no lymphopenia	lymphopenia	0.299403	1	0.2994	ns	Wilcoxon	2
	46	Brachyspira_hampsonii	value	no lymphopenia	lymphopenia	0.301791	1	0.30179	ns	Wilcoxon	2
	486	Bacteroides_finegoldii	value	no lymphopenia	lymphopenia	0.30478	1	0.30478	ns	Wilcoxon	2
	21	Gemella_morbillorum	value	no lymphopenia	lymphopenia	0.305689	1	0.30569	ns	Wilcoxon	2
	689	Coprobacillus_cateniformis	value	no lymphopenia	lymphopenia	0.305689	1	0.30569	ns	Wilcoxon	2
	374	Blautia_sp900066165	value	no lymphopenia	lymphopenia	0.306396	1	0.3064	ns	Wilcoxon	2
	83	Enterococcus_sp002140915	value	no lymphopenia	lymphopenia	0.310092	1	0.31009	ns	Wilcoxon	2
	91	Peptostreptococcus_sp000758885	value	no lymphopenia	lymphopenia	0.310092	1	0.31009	ns	Wilcoxon	2
	245	Peptoniphilus_lacrimalis	value	no lymphopenia	lymphopenia	0.310092	1	0.31009	ns	Wilcoxon	2
	612	Kineothrix_alysoides	value	no lymphopenia	lymphopenia	0.310523	1	0.31052	ns	Wilcoxon	2
	850	unclassified_Ruminococcaceae	value	no lymphopenia	lymphopenia	0.314145	1	0.31415	ns	Wilcoxon	2
	768	Desulfovibrio_sp900095395	value	no lymphopenia	lymphopenia	0.314265	1	0.31427	ns	Wilcoxon	2
	681	TF01-11_sp001414325	value	no lymphopenia	lymphopenia	0.316543	1	0.31654	ns	Wilcoxon	2
	784	unclassified_Alphaproteobacteria	value	no lymphopenia	lymphopenia	0.317483	1	0.31748	ns	Wilcoxon	2
	815	unclassified_Romboutsia	value	no lymphopenia	lymphopenia	0.317483	1	0.31748	ns	Wilcoxon	2
	616	Blautia_sp002161285	value	no lymphopenia	lymphopenia	0.318475	1	0.31847	ns	Wilcoxon	2
	734	unclassified_Christensenella	value	no lymphopenia	lymphopenia	0.318586	1	0.31859	ns	Wilcoxon	2
	307	CAG-873_sp001701165	value	no lymphopenia	lymphopenia	0.320311	1	0.32031	ns	Wilcoxon	2
	410	Clostridioides_difficile	value	no lymphopenia	lymphopenia	0.320311	1	0.32031	ns	Wilcoxon	2
	638	Bifidobacterium_ruminantium	value	no lymphopenia	lymphopenia	0.320311	1	0.32031	ns	Wilcoxon	2
	882	unclassified_Opitutales	value	no lymphopenia	lymphopenia	0.320311	1	0.32031	ns	Wilcoxon	2
	72	Streptococcus_suis	value	no lymphopenia	lymphopenia	0.321613	1	0.32161	ns	Wilcoxon	2
	148	Blautia_coccoides	value	no lymphopenia	lymphopenia	0.322062	1	0.32206	ns	Wilcoxon	2
	746	unclassified_Coprobacter	value	no lymphopenia	lymphopenia	0.322455	1	0.32246	ns	Wilcoxon	2
	458	Terrisporobacter_othiniensis	value	no lymphopenia	lymphopenia	0.323241	1	0.32324	ns	Wilcoxon	2
	230	Coprobacter_secundus	value	no lymphopenia	lymphopenia	0.332186	1	0.33219	ns	Wilcoxon	2
	116	Enterococcus_hermanniensis	value	no lymphopenia	lymphopenia	0.332519	1	0.33252	ns	Wilcoxon	2
	124	Fenollaria_timonensis	value	no lymphopenia	lymphopenia	0.332519	1	0.33252	ns	Wilcoxon	2
	387	43510_sp001940225	value	no lymphopenia	lymphopenia	0.332777	1	0.33278	ns	Wilcoxon	2
	157	Eisenbergiella_massiliensis	value	no lymphopenia	lymphopenia	0.333823	1	0.33382	ns	Wilcoxon	2
	585	Citrobacter_freundii	value	no lymphopenia	lymphopenia	0.334286	1	0.33429	ns	Wilcoxon	2
	747	unclassified_Paraburkholderia	value	no lymphopenia	lymphopenia	0.33553	1	0.33553	ns	Wilcoxon	2
	556	Clostridium_citroniae	value	no lymphopenia	lymphopenia	0.335751	1	0.33575	ns	Wilcoxon	2
	613	Alistipes_finegoldii	value	no lymphopenia	lymphopenia	0.335751	1	0.33575	ns	Wilcoxon	2
	80	Clostridium_bolteae	value	no lymphopenia	lymphopenia	0.335862	1	0.33586	ns	Wilcoxon	2
	135	Streptococcus_pneumoniae	value	no lymphopenia	lymphopenia	0.336833	1	0.33683	ns	Wilcoxon	2
	49	Lactococcus_raffinolactis	value	no lymphopenia	lymphopenia	0.337077	1	0.33708	ns	Wilcoxon	2
	508	Herbaspirillum_sp000282575	value	no lymphopenia	lymphopenia	0.337077	1	0.33708	ns	Wilcoxon	2
	732	Helicobacter_pullorum	value	no lymphopenia	lymphopenia	0.337077	1	0.33708	ns	Wilcoxon	2
	880	Enteroscipio_sp000270285	value	no lymphopenia	lymphopenia	0.337077	1	0.33708	ns	Wilcoxon	2
	115	Bacteroides_ovatus	value	no lymphopenia	lymphopenia	0.340663	1	0.34066	ns	Wilcoxon	2
	554	Bacteroides_thetaiotaomicron	value	no lymphopenia	lymphopenia	0.340663	1	0.34066	ns	Wilcoxon	2
	700	Soleaferrea_massiliensis	value	no lymphopenia	lymphopenia	0.345529	1	0.34553	ns	Wilcoxon	2
	637	Fournierella_sp002160145	value	no lymphopenia	lymphopenia	0.350755	1	0.35075	ns	Wilcoxon	2
	724	Ruminococcus_callidus	value	no lymphopenia	lymphopenia	0.353031	1	0.35303	ns	Wilcoxon	2
	683	Sutterella_wadsworthensis	value	no lymphopenia	lymphopenia	0.35373	1	0.35373	ns	Wilcoxon	2
	592	Papillibacter_cinnamivorans	value	no lymphopenia	lymphopenia	0.358508	1	0.35851	ns	Wilcoxon	2
	606	Blautia_sp900066355	value	no lymphopenia	lymphopenia	0.358657	1	0.35866	ns	Wilcoxon	2
	793	unclassified_Eubacterium	value	no lymphopenia	lymphopenia	0.358657	1	0.35866	ns	Wilcoxon	2
	284	Eubacterium_infirmum	value	no lymphopenia	lymphopenia	0.358873	1	0.35887	ns	Wilcoxon	2
	56	Staphylococcus_sp001431205	value	no lymphopenia	lymphopenia	0.359666	1	0.35967	ns	Wilcoxon	2
	445	Akkermansia_sp001580195	value	no lymphopenia	lymphopenia	0.359666	1	0.35967	ns	Wilcoxon	2
	658	Pseudobacteroides_cellulosolvens	value	no lymphopenia	lymphopenia	0.362888	1	0.36289	ns	Wilcoxon	2
	355	Leuconostoc_suionicum	value	no lymphopenia	lymphopenia	0.365117	1	0.36512	ns	Wilcoxon	2
	377	Gordonibacter_pamelaeae	value	no lymphopenia	lymphopenia	0.372078	1	0.37208	ns	Wilcoxon	2
	82	Enterobacter_cloacae	value	no lymphopenia	lymphopenia	0.374084	1	0.37408	ns	Wilcoxon	2
	93	Enterococcus_sp001297065	value	no lymphopenia	lymphopenia	0.374084	1	0.37408	ns	Wilcoxon	2
	251	Solobacterium_sp000701725	value	no lymphopenia	lymphopenia	0.374084	1	0.37408	ns	Wilcoxon	2
	180	Faecalicatena_gnavus	value	no lymphopenia	lymphopenia	0.37722	1	0.37722	ns	Wilcoxon	2
	324	Clostridium_paraputrificum	value	no lymphopenia	lymphopenia	0.37873	1	0.37873	ns	Wilcoxon	2
	687	Pauljensenia_cellulosilytica	value	no lymphopenia	lymphopenia	0.379432	1	0.37943	ns	Wilcoxon	2
	742	UBA3073_sp002774315	value	no lymphopenia	lymphopenia	0.380396	1	0.3804	ns	Wilcoxon	2
	607	Rothia_sp001808955	value	no lymphopenia	lymphopenia	0.383152	1	0.38315	ns	Wilcoxon	2
	79	Lactobacillus_apodemi	value	no lymphopenia	lymphopenia	0.384843	1	0.38484	ns	Wilcoxon	2
	416	Hafnia_alvei	value	no lymphopenia	lymphopenia	0.384843	1	0.38484	ns	Wilcoxon	2
	141	Blautia_hydrogenotrophica	value	no lymphopenia	lymphopenia	0.38521	1	0.38521	ns	Wilcoxon	2
	402	Anaerofilum_sp002160015	value	no lymphopenia	lymphopenia	0.38521	1	0.38521	ns	Wilcoxon	2
	14	Lactobacillus_oris	value	no lymphopenia	lymphopenia	0.386222	1	0.38622	ns	Wilcoxon	2
	533	Parvimonas_micra	value	no lymphopenia	lymphopenia	0.386222	1	0.38622	ns	Wilcoxon	2
	418	Massilimaliae_massiliensis	value	no lymphopenia	lymphopenia	0.391122	1	0.39112	ns	Wilcoxon	2
	412	CAG-495_sp001917125	value	no lymphopenia	lymphopenia	0.396347	1	0.39635	ns	Wilcoxon	2
	630	Flavonifractor_plautii	value	no lymphopenia	lymphopenia	0.399743	1	0.39974	ns	Wilcoxon	2
	632	Lachnoclostridium_edouardi	value	no lymphopenia	lymphopenia	0.400646	1	0.40065	ns	Wilcoxon	2
	33	unclassified_Streptococcus	value	no lymphopenia	lymphopenia	0.400945	1	0.40095	ns	Wilcoxon	2
	615	Collinsella_sp002232035	value	no lymphopenia	lymphopenia	0.407865	1	0.40786	ns	Wilcoxon	2
	264	RC9_sp002438635	value	no lymphopenia	lymphopenia	0.409055	1	0.40906	ns	Wilcoxon	2
	654	Coprococcus_sp000154245	value	no lymphopenia	lymphopenia	0.409635	1	0.40963	ns	Wilcoxon	2
	464	unclassified_Escherichia	value	no lymphopenia	lymphopenia	0.410252	1	0.41025	ns	Wilcoxon	2
	835	Sphingobacterium_sp900163865	value	no lymphopenia	lymphopenia	0.410311	1	0.41031	ns	Wilcoxon	2
	786	unclassified_Hungatella	value	no lymphopenia	lymphopenia	0.410532	1	0.41053	ns	Wilcoxon	2
	76	D5_sp900113995	value	no lymphopenia	lymphopenia	0.410747	1	0.41075	ns	Wilcoxon	2
	30	Lactobacillus_algidus	value	no lymphopenia	lymphopenia	0.413505	1	0.41351	ns	Wilcoxon	2
	467	Citrobacter_braakii	value	no lymphopenia	lymphopenia	0.413505	1	0.41351	ns	Wilcoxon	2
	19	Lactobacillus_johnsonii	value	no lymphopenia	lymphopenia	0.413943	1	0.41394	ns	Wilcoxon	2
	823	GCA-002694895_sp002711005	value	no lymphopenia	lymphopenia	0.413943	1	0.41394	ns	Wilcoxon	2
	78	Lactobacillus_equicursoris	value	no lymphopenia	lymphopenia	0.416078	1	0.41608	ns	Wilcoxon	2
	175	Clostridium_symbiosum	value	no lymphopenia	lymphopenia	0.420561	1	0.42056	ns	Wilcoxon	2
	100	Parasutterella_excrementihominis	value	no lymphopenia	lymphopenia	0.43038	1	0.43038	ns	Wilcoxon	2
	184	Bacteroides_coprophilus	value	no lymphopenia	lymphopenia	0.436033	1	0.43603	ns	Wilcoxon	2
	51	Streptococcus_sp000187445	value	no lymphopenia	lymphopenia	0.436265	1	0.43627	ns	Wilcoxon	2
	564	Blautia_sp900066205	value	no lymphopenia	lymphopenia	0.436265	1	0.43627	ns	Wilcoxon	2
	804	Spiroplasma_taiwanense	value	no lymphopenia	lymphopenia	0.437049	1	0.43705	ns	Wilcoxon	2
	25	Lactobacillus_timonensis	value	no lymphopenia	lymphopenia	0.437219	1	0.43722	ns	Wilcoxon	2
	52	Lactobacillus_parabuchneri	value	no lymphopenia	lymphopenia	0.437219	1	0.43722	ns	Wilcoxon	2
	58	Streptococcus_agalactiae	value	no lymphopenia	lymphopenia	0.437219	1	0.43722	ns	Wilcoxon	2
	435	UBA2284_sp003518475	value	no lymphopenia	lymphopenia	0.437219	1	0.43722	ns	Wilcoxon	2
	562	Campylobacter_concisus	value	no lymphopenia	lymphopenia	0.437219	1	0.43722	ns	Wilcoxon	2
	657	Ruminiclostridium_sufflavum	value	no lymphopenia	lymphopenia	0.437219	1	0.43722	ns	Wilcoxon	2
	729	Raoultella_planticola	value	no lymphopenia	lymphopenia	0.437219	1	0.43722	ns	Wilcoxon	2
	821	HO2-49-34_sp001783515	value	no lymphopenia	lymphopenia	0.437219	1	0.43722	ns	Wilcoxon	2
	822	Rappaport_israeli	value	no lymphopenia	lymphopenia	0.437219	1	0.43722	ns	Wilcoxon	2
	846	Hepatobacter_penaei	value	no lymphopenia	lymphopenia	0.437219	1	0.43722	ns	Wilcoxon	2
	849	Bin5_sp002238445	value	no lymphopenia	lymphopenia	0.437219	1	0.43722	ns	Wilcoxon	2
	861	UBA10025_sp001003705	value	no lymphopenia	lymphopenia	0.437219	1	0.43722	ns	Wilcoxon	2
	862	1-14-0-10-43-42_sp002793915	value	no lymphopenia	lymphopenia	0.437219	1	0.43722	ns	Wilcoxon	2
	864	unclassified_UBA922	value	no lymphopenia	lymphopenia	0.437219	1	0.43722	ns	Wilcoxon	2
	866	GN02-873_sp003260345	value	no lymphopenia	lymphopenia	0.437219	1	0.43722	ns	Wilcoxon	2
	868	2-12-FULL-43-12_sp001783065	value	no lymphopenia	lymphopenia	0.437219	1	0.43722	ns	Wilcoxon	2
	871	UBA12478_sp002793515	value	no lymphopenia	lymphopenia	0.437219	1	0.43722	ns	Wilcoxon	2
	889	UBA12403_sp003511125	value	no lymphopenia	lymphopenia	0.437219	1	0.43722	ns	Wilcoxon	2
	896	GCA-002793355_sp002793355	value	no lymphopenia	lymphopenia	0.437219	1	0.43722	ns	Wilcoxon	2
	899	MTC7_sp001695645	value	no lymphopenia	lymphopenia	0.437219	1	0.43722	ns	Wilcoxon	2
	900	unclassified_Planctomycetota	value	no lymphopenia	lymphopenia	0.437219	1	0.43722	ns	Wilcoxon	2
	902	UBA10146_sp001001925	value	no lymphopenia	lymphopenia	0.437219	1	0.43722	ns	Wilcoxon	2
	904	unclassified_UBA9933	value	no lymphopenia	lymphopenia	0.437219	1	0.43722	ns	Wilcoxon	2
	905	21-14-all-37-9_sp002772495	value	no lymphopenia	lymphopenia	0.437219	1	0.43722	ns	Wilcoxon	2
	906	NBLS01_sp002084385	value	no lymphopenia	lymphopenia	0.437219	1	0.43722	ns	Wilcoxon	2
	907	UBA5532_sp002426885	value	no lymphopenia	lymphopenia	0.437219	1	0.43722	ns	Wilcoxon	2
	909	Erysipelatoclostridium_sp002160495	value	no lymphopenia	lymphopenia	0.437219	1	0.43722	ns	Wilcoxon	2
	915	Entotheonella_factor	value	no lymphopenia	lymphopenia	0.437219	1	0.43722	ns	Wilcoxon	2
	459	Parasutterella_sp000980495	value	no lymphopenia	lymphopenia	0.438441	1	0.43844	ns	Wilcoxon	2
	173	Pseudoflavonifractor_sp900079765	value	no lymphopenia	lymphopenia	0.44136	1	0.44136	ns	Wilcoxon	2
	85	Veillonella_parvula	value	no lymphopenia	lymphopenia	0.442807	1	0.44281	ns	Wilcoxon	2
	601	Clostridium_butyricum	value	no lymphopenia	lymphopenia	0.443284	1	0.44328	ns	Wilcoxon	2
	762	Desulfotomaculum_kuznetsovii	value	no lymphopenia	lymphopenia	0.444084	1	0.44408	ns	Wilcoxon	2
	319	Anaerotignum_neopropionicum	value	no lymphopenia	lymphopenia	0.448919	1	0.44892	ns	Wilcoxon	2
	134	Streptococcus_peroris	value	no lymphopenia	lymphopenia	0.451499	1	0.4515	ns	Wilcoxon	2
	718	Corynebacterium_variabile	value	no lymphopenia	lymphopenia	0.453072	1	0.45307	ns	Wilcoxon	2
	863	UBA12115_sp003514055	value	no lymphopenia	lymphopenia	0.453072	1	0.45307	ns	Wilcoxon	2
	770	Hungatella_sp000526575	value	no lymphopenia	lymphopenia	0.453158	1	0.45316	ns	Wilcoxon	2
	187	Bifidobacterium_dentium	value	no lymphopenia	lymphopenia	0.456373	1	0.45637	ns	Wilcoxon	2
	755	An172_sp002160515	value	no lymphopenia	lymphopenia	0.456702	1	0.4567	ns	Wilcoxon	2
	369	Streptococcus_thermophilus	value	no lymphopenia	lymphopenia	0.457039	1	0.45704	ns	Wilcoxon	2
	744	Eubacterium_cellulosolvens	value	no lymphopenia	lymphopenia	0.457039	1	0.45704	ns	Wilcoxon	2
	806	BMS3ABIN06_sp002897895	value	no lymphopenia	lymphopenia	0.460116	1	0.46012	ns	Wilcoxon	2
	273	Bacteroides_nordii	value	no lymphopenia	lymphopenia	0.473124	1	0.47312	ns	Wilcoxon	2
	269	Bifidobacterium_pullorum	value	no lymphopenia	lymphopenia	0.477784	1	0.47778	ns	Wilcoxon	2
	340	Lawsonibacter_sp900066645	value	no lymphopenia	lymphopenia	0.478341	1	0.47834	ns	Wilcoxon	2
	368	Romboutsia_timonensis	value	no lymphopenia	lymphopenia	0.478341	1	0.47834	ns	Wilcoxon	2
	379	OEMS01_sp900199405	value	no lymphopenia	lymphopenia	0.478341	1	0.47834	ns	Wilcoxon	2
	498	Roseburia_sp001940165	value	no lymphopenia	lymphopenia	0.478341	1	0.47834	ns	Wilcoxon	2
	720	Roseburia_hominis	value	no lymphopenia	lymphopenia	0.478341	1	0.47834	ns	Wilcoxon	2
	603	Robinsoniella_peoriensis	value	no lymphopenia	lymphopenia	0.481191	1	0.48119	ns	Wilcoxon	2
	794	Fischerella_muscicola	value	no lymphopenia	lymphopenia	0.483077	1	0.48308	ns	Wilcoxon	2
	576	Streptococcus_intermedius	value	no lymphopenia	lymphopenia	0.48479	1	0.48479	ns	Wilcoxon	2
	881	Meiothermus_sp003226535	value	no lymphopenia	lymphopenia	0.48479	1	0.48479	ns	Wilcoxon	2
	328	Anaerotruncus_sp000403395	value	no lymphopenia	lymphopenia	0.486926	1	0.48693	ns	Wilcoxon	2
	71	unclassified_Acetivibrio	value	no lymphopenia	lymphopenia	0.493157	1	0.49316	ns	Wilcoxon	2
	114	Actinomyces_graevenitzii	value	no lymphopenia	lymphopenia	0.499013	1	0.49901	ns	Wilcoxon	2
	528	Actinomyces_oris	value	no lymphopenia	lymphopenia	0.499013	1	0.49901	ns	Wilcoxon	2
	183	ER4_sp000765235	value	no lymphopenia	lymphopenia	0.500159	1	0.50016	ns	Wilcoxon	2
	117	Lactobacillus_curvatus	value	no lymphopenia	lymphopenia	0.509088	1	0.50909	ns	Wilcoxon	2
	177	Tyzzerella_sp000411335	value	no lymphopenia	lymphopenia	0.510199	1	0.5102	ns	Wilcoxon	2
	221	Alistipes_sp900240235	value	no lymphopenia	lymphopenia	0.512028	1	0.51203	ns	Wilcoxon	2
	283	Finegoldia_magna	value	no lymphopenia	lymphopenia	0.513404	1	0.5134	ns	Wilcoxon	2
	811	unclassified_Lactobacillus	value	no lymphopenia	lymphopenia	0.514014	1	0.51401	ns	Wilcoxon	2
	639	Pygmaiobacter_massiliensis	value	no lymphopenia	lymphopenia	0.515594	1	0.51559	ns	Wilcoxon	2
	388	Victivallis_vadensis	value	no lymphopenia	lymphopenia	0.517697	1	0.5177	ns	Wilcoxon	2
	191	Coprococcus_comes	value	no lymphopenia	lymphopenia	0.52248	1	0.52248	ns	Wilcoxon	2
	306	Turicibacter_sp001543345	value	no lymphopenia	lymphopenia	0.52248	1	0.52248	ns	Wilcoxon	2
	432	UBA1191_sp900066305	value	no lymphopenia	lymphopenia	0.52248	1	0.52248	ns	Wilcoxon	2
	1	Staphylococcus_argenteus	value	no lymphopenia	lymphopenia	0.531805	1	0.53181	ns	Wilcoxon	2
	55	Streptococcus_lutetiensis	value	no lymphopenia	lymphopenia	0.53767	1	0.53767	ns	Wilcoxon	2
	680	Bacteroides_caccae	value	no lymphopenia	lymphopenia	0.539204	1	0.5392	ns	Wilcoxon	2
	384	CAG-353_sp900066885	value	no lymphopenia	lymphopenia	0.541533	1	0.54153	ns	Wilcoxon	2
	404	Lactobacillus_zeae	value	no lymphopenia	lymphopenia	0.541533	1	0.54153	ns	Wilcoxon	2
	706	Leuconostoc_mesenteroides	value	no lymphopenia	lymphopenia	0.541533	1	0.54153	ns	Wilcoxon	2
	259	Lachnotalea_glycerini	value	no lymphopenia	lymphopenia	0.542978	1	0.54298	ns	Wilcoxon	2
	109	Pauljensenia_pyogenes	value	no lymphopenia	lymphopenia	0.542985	1	0.54299	ns	Wilcoxon	2
	164	Lachnospira_eligens	value	no lymphopenia	lymphopenia	0.545287	1	0.54529	ns	Wilcoxon	2
	213	Bacteroides_fragilis	value	no lymphopenia	lymphopenia	0.545287	1	0.54529	ns	Wilcoxon	2
	215	Bacteroides_vulgatus	value	no lymphopenia	lymphopenia	0.545287	1	0.54529	ns	Wilcoxon	2
	352	Ruminococcus_bromii	value	no lymphopenia	lymphopenia	0.545287	1	0.54529	ns	Wilcoxon	2
	405	Lancefieldella_sp000564995	value	no lymphopenia	lymphopenia	0.550607	1	0.55061	ns	Wilcoxon	2
	392	Raoultibacter_timonensis	value	no lymphopenia	lymphopenia	0.550859	1	0.55086	ns	Wilcoxon	2
	645	Veillonella_rogosae	value	no lymphopenia	lymphopenia	0.556432	1	0.55643	ns	Wilcoxon	2
	827	unclassified_Collinsella	value	no lymphopenia	lymphopenia	0.556432	1	0.55643	ns	Wilcoxon	2
	797	Thermobifida_cellulosilytica	value	no lymphopenia	lymphopenia	0.556515	1	0.55651	ns	Wilcoxon	2
	652	Zag1_sp001765415	value	no lymphopenia	lymphopenia	0.558683	1	0.55868	ns	Wilcoxon	2
	227	Alistipes_timonensis	value	no lymphopenia	lymphopenia	0.560064	1	0.56006	ns	Wilcoxon	2
	174	Oxalobacter_formigenes	value	no lymphopenia	lymphopenia	0.56163	1	0.56163	ns	Wilcoxon	2
	247	CAG-603_sp900066105	value	no lymphopenia	lymphopenia	0.56163	1	0.56163	ns	Wilcoxon	2
	761	unclassified_Rs-D84	value	no lymphopenia	lymphopenia	0.56163	1	0.56163	ns	Wilcoxon	2
	53	Gemella_haemolysans	value	no lymphopenia	lymphopenia	0.562098	1	0.5621	ns	Wilcoxon	2
	130	Anaerostipes_sp000508985	value	no lymphopenia	lymphopenia	0.562479	1	0.56248	ns	Wilcoxon	2
	343	CAG-462_sp900291465	value	no lymphopenia	lymphopenia	0.562479	1	0.56248	ns	Wilcoxon	2
	438	Eubacterium_sp002161065	value	no lymphopenia	lymphopenia	0.562479	1	0.56248	ns	Wilcoxon	2
	500	Actinomyces_sp000195595	value	no lymphopenia	lymphopenia	0.562479	1	0.56248	ns	Wilcoxon	2
	226	Bacteroides_coprocola	value	no lymphopenia	lymphopenia	0.563564	1	0.56356	ns	Wilcoxon	2
	702	Massiliomicrobiota_sp002160815	value	no lymphopenia	lymphopenia	0.566667	1	0.56667	ns	Wilcoxon	2
	731	Bifidobacterium_longum	value	no lymphopenia	lymphopenia	0.568564	1	0.56856	ns	Wilcoxon	2
	803	unclassified_Cyanobacteriia	value	no lymphopenia	lymphopenia	0.569768	1	0.56977	ns	Wilcoxon	2
	34	CAG-302_sp002375205	value	no lymphopenia	lymphopenia	0.570582	1	0.57058	ns	Wilcoxon	2
	399	Massiliomicrobiota_timonensis	value	no lymphopenia	lymphopenia	0.573087	1	0.57309	ns	Wilcoxon	2
	64	Streptococcus_phocae	value	no lymphopenia	lymphopenia	0.573621	1	0.57362	ns	Wilcoxon	2
	186	Monoglobus_pectinilyticus	value	no lymphopenia	lymphopenia	0.57553	1	0.57553	ns	Wilcoxon	2
	818	unclassified_UBA9973	value	no lymphopenia	lymphopenia	0.580375	1	0.58037	ns	Wilcoxon	2
	197	CAG-81_sp900066785	value	no lymphopenia	lymphopenia	0.581127	1	0.58113	ns	Wilcoxon	2
	288	CAG-95_sp900066375	value	no lymphopenia	lymphopenia	0.584084	1	0.58408	ns	Wilcoxon	2
	216	Alistipes_indistinctus	value	no lymphopenia	lymphopenia	0.58698	1	0.58698	ns	Wilcoxon	2
	488	Prevotella_lascolaii	value	no lymphopenia	lymphopenia	0.587593	1	0.58759	ns	Wilcoxon	2
	887	Mogibacterium_timonense	value	no lymphopenia	lymphopenia	0.58844	1	0.58844	ns	Wilcoxon	2
	77	Enterococcus_saccharolyticus	value	no lymphopenia	lymphopenia	0.589051	1	0.58905	ns	Wilcoxon	2
	150	Eubacterium_ramulus	value	no lymphopenia	lymphopenia	0.592293	1	0.59229	ns	Wilcoxon	2
	693	Faecalicatena_contorta	value	no lymphopenia	lymphopenia	0.598532	1	0.59853	ns	Wilcoxon	2
	276	Butyrivibrio_crossotus	value	no lymphopenia	lymphopenia	0.598687	1	0.59869	ns	Wilcoxon	2
	766	Blastococcus_sp900102115	value	no lymphopenia	lymphopenia	0.59938	1	0.59938	ns	Wilcoxon	2
	623	Dorea_scindens	value	no lymphopenia	lymphopenia	0.603176	1	0.60318	ns	Wilcoxon	2
	885	unclassified_Butyricicoccaceae	value	no lymphopenia	lymphopenia	0.604228	1	0.60423	ns	Wilcoxon	2
	688	Blautia_sp001304935	value	no lymphopenia	lymphopenia	0.605754	1	0.60575	ns	Wilcoxon	2
	5	Enterococcus_faecalis	value	no lymphopenia	lymphopenia	0.611333	1	0.61133	ns	Wilcoxon	2
	166	Bifidobacterium_infantis	value	no lymphopenia	lymphopenia	0.616452	1	0.61645	ns	Wilcoxon	2
	299	GCA-900066575_sp900066385	value	no lymphopenia	lymphopenia	0.616452	1	0.61645	ns	Wilcoxon	2
	314	Acutalibacter_timonensis	value	no lymphopenia	lymphopenia	0.616452	1	0.61645	ns	Wilcoxon	2
	375	Agathobaculum_butyriciproducens	value	no lymphopenia	lymphopenia	0.616452	1	0.61645	ns	Wilcoxon	2
	501	Massilioclostridium_methylpentosum	value	no lymphopenia	lymphopenia	0.616452	1	0.61645	ns	Wilcoxon	2
	47	Actinomyces_sp000220835	value	no lymphopenia	lymphopenia	0.616944	1	0.61694	ns	Wilcoxon	2
	837	Bacteroides_mediterraneensis	value	no lymphopenia	lymphopenia	0.616944	1	0.61694	ns	Wilcoxon	2
	504	Anaerococcus_vaginalis	value	no lymphopenia	lymphopenia	0.621274	1	0.62127	ns	Wilcoxon	2
	119	Holdemania_massiliensis	value	no lymphopenia	lymphopenia	0.622954	1	0.62295	ns	Wilcoxon	2
	695	Rothia_mucilaginosa	value	no lymphopenia	lymphopenia	0.626887	1	0.62689	ns	Wilcoxon	2
	760	unclassified_Flavobacteriales	value	no lymphopenia	lymphopenia	0.632315	1	0.63231	ns	Wilcoxon	2
	555	Veillonella_sp002959755	value	no lymphopenia	lymphopenia	0.63351	1	0.63351	ns	Wilcoxon	2
	709	Senegalimassilia_anaerobia	value	no lymphopenia	lymphopenia	0.635189	1	0.63519	ns	Wilcoxon	2
	820	Siphonobacter_curvatus	value	no lymphopenia	lymphopenia	0.636029	1	0.63603	ns	Wilcoxon	2
	839	Syntrophomonas_zehnderi	value	no lymphopenia	lymphopenia	0.636029	1	0.63603	ns	Wilcoxon	2
	628	TWA4_sp000875945	value	no lymphopenia	lymphopenia	0.636124	1	0.63612	ns	Wilcoxon	2
	240	Bacteroides_stercoris	value	no lymphopenia	lymphopenia	0.636614	1	0.63661	ns	Wilcoxon	2
	35	Enterococcus_thailandicus	value	no lymphopenia	lymphopenia	0.639113	1	0.63911	ns	Wilcoxon	2
	75	Streptococcus_sp000220065	value	no lymphopenia	lymphopenia	0.640126	1	0.64013	ns	Wilcoxon	2
	199	Streptococcus_oralis	value	no lymphopenia	lymphopenia	0.641024	1	0.64102	ns	Wilcoxon	2
	224	Murimonas_intestini	value	no lymphopenia	lymphopenia	0.641024	1	0.64102	ns	Wilcoxon	2
	510	Lawsonibacter_sp002160305	value	no lymphopenia	lymphopenia	0.641024	1	0.64102	ns	Wilcoxon	2
	535	Agathobacter_faecis	value	no lymphopenia	lymphopenia	0.641024	1	0.64102	ns	Wilcoxon	2
	159	Hungatella_effluvii	value	no lymphopenia	lymphopenia	0.647058	1	0.64706	ns	Wilcoxon	2
	203	Clostridium_asparagiforme	value	no lymphopenia	lymphopenia	0.648927	1	0.64893	ns	Wilcoxon	2
	422	Haemophilus_parainfluenzae	value	no lymphopenia	lymphopenia	0.650221	1	0.65022	ns	Wilcoxon	2
	543	Lactobacillus_equigenerosi	value	no lymphopenia	lymphopenia	0.654489	1	0.65449	ns	Wilcoxon	2
	787	Arachidicoccus_rhizosphaerae	value	no lymphopenia	lymphopenia	0.654665	1	0.65467	ns	Wilcoxon	2
	127	Holdemania_sp900120005	value	no lymphopenia	lymphopenia	0.656355	1	0.65636	ns	Wilcoxon	2
	581	Paraprevotella_xylaniphila	value	no lymphopenia	lymphopenia	0.656355	1	0.65636	ns	Wilcoxon	2
	222	Bittarella_massiliensis	value	no lymphopenia	lymphopenia	0.661718	1	0.66172	ns	Wilcoxon	2
	444	Leuconostoc_pseudomesenteroides	value	no lymphopenia	lymphopenia	0.663923	1	0.66392	ns	Wilcoxon	2
	832	XYC2-FULL-38-9_sp001818355	value	no lymphopenia	lymphopenia	0.663923	1	0.66392	ns	Wilcoxon	2
	349	Clostridium_saccharolyticum	value	no lymphopenia	lymphopenia	0.665983	1	0.66598	ns	Wilcoxon	2
	401	Ruminiclostridium_siraeum	value	no lymphopenia	lymphopenia	0.665983	1	0.66598	ns	Wilcoxon	2
	551	Anaerotignum_propionicum	value	no lymphopenia	lymphopenia	0.667107	1	0.66711	ns	Wilcoxon	2
	160	Prevotella_disiens	value	no lymphopenia	lymphopenia	0.668516	1	0.66852	ns	Wilcoxon	2
	158	Flavonifractor_sp002159175	value	no lymphopenia	lymphopenia	0.672563	1	0.67256	ns	Wilcoxon	2
	475	Citrobacter_portucalensis	value	no lymphopenia	lymphopenia	0.673602	1	0.6736	ns	Wilcoxon	2
	566	Dialister_succinatiphilus	value	no lymphopenia	lymphopenia	0.673602	1	0.6736	ns	Wilcoxon	2
	726	unclassified_Lachnoanaerobaculum	value	no lymphopenia	lymphopenia	0.673602	1	0.6736	ns	Wilcoxon	2
	814	unclassified_Fischerella	value	no lymphopenia	lymphopenia	0.673602	1	0.6736	ns	Wilcoxon	2
	162	Bifidobacterium_breve	value	no lymphopenia	lymphopenia	0.676659	1	0.67666	ns	Wilcoxon	2
	65	Desulfovibrio_fairfieldensis	value	no lymphopenia	lymphopenia	0.682009	1	0.68201	ns	Wilcoxon	2
	243	Neobitarella_massiliensis	value	no lymphopenia	lymphopenia	0.682009	1	0.68201	ns	Wilcoxon	2
	589	Gordonibacter_urolithinfaciens	value	no lymphopenia	lymphopenia	0.684438	1	0.68444	ns	Wilcoxon	2
	357	unclassified_Bacteroidales	value	no lymphopenia	lymphopenia	0.68546	1	0.68546	ns	Wilcoxon	2
	590	Absiella_innocuum	value	no lymphopenia	lymphopenia	0.687287	1	0.68729	ns	Wilcoxon	2
	547	Acetatifactor_sp900066365	value	no lymphopenia	lymphopenia	0.691307	1	0.69131	ns	Wilcoxon	2
	660	Streptococcus_infantarius	value	no lymphopenia	lymphopenia	0.694527	1	0.69453	ns	Wilcoxon	2
	789	GWA2-38-27_sp001821475	value	no lymphopenia	lymphopenia	0.704602	1	0.7046	ns	Wilcoxon	2
	210	Rikenella_massiliensis	value	no lymphopenia	lymphopenia	0.706608	1	0.70661	ns	Wilcoxon	2
	790	unclassified_Enorma	value	no lymphopenia	lymphopenia	0.709583	1	0.70958	ns	Wilcoxon	2
	168	Sellimonas_intestinalis	value	no lymphopenia	lymphopenia	0.710758	1	0.71076	ns	Wilcoxon	2
	656	Ruminiclostridium_cellulolyticum	value	no lymphopenia	lymphopenia	0.712457	1	0.71246	ns	Wilcoxon	2
	749	Prevotella_sp002933775	value	no lymphopenia	lymphopenia	0.712884	1	0.71288	ns	Wilcoxon	2
	332	GCA-900066575_sp002160825	value	no lymphopenia	lymphopenia	0.716972	1	0.71697	ns	Wilcoxon	2
	491	Prevotella_copri	value	no lymphopenia	lymphopenia	0.716972	1	0.71697	ns	Wilcoxon	2
	725	Veillonella_tobetsuensis	value	no lymphopenia	lymphopenia	0.720435	1	0.72044	ns	Wilcoxon	2
	31	Metakosakonia_intermedia	value	no lymphopenia	lymphopenia	0.73093	1	0.73093	ns	Wilcoxon	2
	60	Leuconostoc_citreum	value	no lymphopenia	lymphopenia	0.73093	1	0.73093	ns	Wilcoxon	2
	568	Fusobacterium_animalis	value	no lymphopenia	lymphopenia	0.73093	1	0.73093	ns	Wilcoxon	2
	94	Dorea_sp001185345	value	no lymphopenia	lymphopenia	0.732176	1	0.73218	ns	Wilcoxon	2
	757	unclassified_Prevotella	value	no lymphopenia	lymphopenia	0.732291	1	0.73229	ns	Wilcoxon	2
	167	Prevotella_timonensis	value	no lymphopenia	lymphopenia	0.735332	1	0.73533	ns	Wilcoxon	2
	622	unclassified_Lachnospira	value	no lymphopenia	lymphopenia	0.735332	1	0.73533	ns	Wilcoxon	2
	754	unclassified_Bacteroidia	value	no lymphopenia	lymphopenia	0.739487	1	0.73949	ns	Wilcoxon	2
	290	Bifidobacterium_saguini	value	no lymphopenia	lymphopenia	0.743437	1	0.74344	ns	Wilcoxon	2
	274	Bacteroides_salyersiae	value	no lymphopenia	lymphopenia	0.748979	1	0.74898	ns	Wilcoxon	2
	443	An7_sp002159765	value	no lymphopenia	lymphopenia	0.748979	1	0.74898	ns	Wilcoxon	2
	495	Beduini_massiliensis	value	no lymphopenia	lymphopenia	0.748979	1	0.74898	ns	Wilcoxon	2
	517	CHKCI001_sp900045905	value	no lymphopenia	lymphopenia	0.750549	1	0.75055	ns	Wilcoxon	2
	400	unclassified_Acetivibrionaceae	value	no lymphopenia	lymphopenia	0.755769	1	0.75577	ns	Wilcoxon	2
	503	Haemophilus_sp001815355	value	no lymphopenia	lymphopenia	0.759728	1	0.75973	ns	Wilcoxon	2
	597	Dakarella_massiliensis	value	no lymphopenia	lymphopenia	0.759728	1	0.75973	ns	Wilcoxon	2
	143	Duodenibacillus_massiliensis	value	no lymphopenia	lymphopenia	0.76222	1	0.76222	ns	Wilcoxon	2
	310	Olsenella_sp000752675	value	no lymphopenia	lymphopenia	0.764087	1	0.76409	ns	Wilcoxon	2
	558	UBA7640_sp002483765	value	no lymphopenia	lymphopenia	0.764087	1	0.76409	ns	Wilcoxon	2
	684	unclassified_Eggerthellaceae	value	no lymphopenia	lymphopenia	0.764087	1	0.76409	ns	Wilcoxon	2
	816	Hydrogenoanaerobacterium_saccharovorans	value	no lymphopenia	lymphopenia	0.764087	1	0.76409	ns	Wilcoxon	2
	830	Sulcia_muelleri	value	no lymphopenia	lymphopenia	0.764087	1	0.76409	ns	Wilcoxon	2
	234	Bifidobacterium_catenulatum	value	no lymphopenia	lymphopenia	0.765155	1	0.76515	ns	Wilcoxon	2
	752	AB1-6_sp001730065	value	no lymphopenia	lymphopenia	0.765155	1	0.76515	ns	Wilcoxon	2
	353	CAG-81_sp900066535	value	no lymphopenia	lymphopenia	0.766063	1	0.76606	ns	Wilcoxon	2
	480	CAG-81_sp900066055	value	no lymphopenia	lymphopenia	0.766115	1	0.76611	ns	Wilcoxon	2
	635	Blautia_sp900120195	value	no lymphopenia	lymphopenia	0.766115	1	0.76611	ns	Wilcoxon	2
	229	Angelakisella_massiliensis	value	no lymphopenia	lymphopenia	0.769218	1	0.76922	ns	Wilcoxon	2
	456	Denitrobacterium_detoxificans	value	no lymphopenia	lymphopenia	0.769218	1	0.76922	ns	Wilcoxon	2
	48	Acidaminococcus_intestini	value	no lymphopenia	lymphopenia	0.769546	1	0.76955	ns	Wilcoxon	2
	372	Collinsella_bouchesdurhonensis	value	no lymphopenia	lymphopenia	0.769546	1	0.76955	ns	Wilcoxon	2
	408	Streptococcus_sobrinus	value	no lymphopenia	lymphopenia	0.769546	1	0.76955	ns	Wilcoxon	2
	246	Lactobacillus_gasseri	value	no lymphopenia	lymphopenia	0.772735	1	0.77274	ns	Wilcoxon	2
	28	Lactobacillus_acidophilus	value	no lymphopenia	lymphopenia	0.778431	1	0.77843	ns	Wilcoxon	2
	113	F0332_sp000466165	value	no lymphopenia	lymphopenia	0.778431	1	0.77843	ns	Wilcoxon	2
	313	Fannyhessea_vaginae	value	no lymphopenia	lymphopenia	0.778431	1	0.77843	ns	Wilcoxon	2
	621	unclassified_Dorea	value	no lymphopenia	lymphopenia	0.778431	1	0.77843	ns	Wilcoxon	2
	258	Butyricimonas_sp002161485	value	no lymphopenia	lymphopenia	0.779358	1	0.77936	ns	Wilcoxon	2
	799	Hungatella_indolis	value	no lymphopenia	lymphopenia	0.788411	1	0.78841	ns	Wilcoxon	2
	751	GWA1-54-12_sp001779505	value	no lymphopenia	lymphopenia	0.789492	1	0.78949	ns	Wilcoxon	2
	129	Desulfovibrio_sp000403945	value	no lymphopenia	lymphopenia	0.789992	1	0.78999	ns	Wilcoxon	2
	217	Streptococcus_anginosus	value	no lymphopenia	lymphopenia	0.792107	1	0.79211	ns	Wilcoxon	2
	531	Clostridium_sp001304855	value	no lymphopenia	lymphopenia	0.792823	1	0.79282	ns	Wilcoxon	2
	492	DTU053_sp001512765	value	no lymphopenia	lymphopenia	0.794785	1	0.79479	ns	Wilcoxon	2
	254	Parabacteroides_distasonis	value	no lymphopenia	lymphopenia	0.795745	1	0.79574	ns	Wilcoxon	2
	11	Lactococcus_chungangensis	value	no lymphopenia	lymphopenia	0.796901	1	0.7969	ns	Wilcoxon	2
	39	Tetragenococcus_halophilus	value	no lymphopenia	lymphopenia	0.796901	1	0.7969	ns	Wilcoxon	2
	74	Lactococcus_piscium	value	no lymphopenia	lymphopenia	0.796901	1	0.7969	ns	Wilcoxon	2
	110	Scardovia_wiggsiae	value	no lymphopenia	lymphopenia	0.796901	1	0.7969	ns	Wilcoxon	2
	133	Leuconostoc_inhae	value	no lymphopenia	lymphopenia	0.796901	1	0.7969	ns	Wilcoxon	2
	291	Atopobium_minutum	value	no lymphopenia	lymphopenia	0.796901	1	0.7969	ns	Wilcoxon	2
	300	S5-A14a_sp000758905	value	no lymphopenia	lymphopenia	0.796901	1	0.7969	ns	Wilcoxon	2
	430	Enterobacter_bugandensis	value	no lymphopenia	lymphopenia	0.796901	1	0.7969	ns	Wilcoxon	2
	559	Parabacteroides_sp002159645	value	no lymphopenia	lymphopenia	0.796901	1	0.7969	ns	Wilcoxon	2
	574	Enterococcus_raffinosus	value	no lymphopenia	lymphopenia	0.796901	1	0.7969	ns	Wilcoxon	2
	650	Enterobacter_sp000493015	value	no lymphopenia	lymphopenia	0.796901	1	0.7969	ns	Wilcoxon	2
	675	Prevotella_sp000688375	value	no lymphopenia	lymphopenia	0.796901	1	0.7969	ns	Wilcoxon	2
	840	Barnesiella_viscericola	value	no lymphopenia	lymphopenia	0.796901	1	0.7969	ns	Wilcoxon	2
	897	Fenollaria_massiliensis	value	no lymphopenia	lymphopenia	0.796901	1	0.7969	ns	Wilcoxon	2
	801	Paraburkholderia_sp000173575	value	no lymphopenia	lymphopenia	0.798869	1	0.79887	ns	Wilcoxon	2
	644	992a_sp001940245	value	no lymphopenia	lymphopenia	0.802361	1	0.80236	ns	Wilcoxon	2
	67	Facklamia_hominis	value	no lymphopenia	lymphopenia	0.803455	1	0.80346	ns	Wilcoxon	2
	237	Parabacteroides_gordonii	value	no lymphopenia	lymphopenia	0.803455	1	0.80346	ns	Wilcoxon	2
	665	RUG013_sp001486445	value	no lymphopenia	lymphopenia	0.803455	1	0.80346	ns	Wilcoxon	2
	728	Ruminococcus_flavefaciens	value	no lymphopenia	lymphopenia	0.803455	1	0.80346	ns	Wilcoxon	2
	876	unclassified_Bacteroidaceae	value	no lymphopenia	lymphopenia	0.803455	1	0.80346	ns	Wilcoxon	2
	457	Ruminococcus_champanellensis	value	no lymphopenia	lymphopenia	0.804214	1	0.80421	ns	Wilcoxon	2
	808	unclassified_Mycoplasmatales	value	no lymphopenia	lymphopenia	0.804214	1	0.80421	ns	Wilcoxon	2
	298	Pauljensenia_sp000411415	value	no lymphopenia	lymphopenia	0.806351	1	0.80635	ns	Wilcoxon	2
	774	Parabacteroides_bouchesdurhonensis	value	no lymphopenia	lymphopenia	0.811123	1	0.81112	ns	Wilcoxon	2
	442	Faecalicatena_fissicatena	value	no lymphopenia	lymphopenia	0.813591	1	0.81359	ns	Wilcoxon	2
	569	Holdemanella_biformis	value	no lymphopenia	lymphopenia	0.816079	1	0.81608	ns	Wilcoxon	2
	529	Enterococcus_hirae	value	no lymphopenia	lymphopenia	0.816874	1	0.81687	ns	Wilcoxon	2
	560	Anaerofustis_stercorihominis	value	no lymphopenia	lymphopenia	0.817024	1	0.81702	ns	Wilcoxon	2
	305	Coprococcus_eutactus	value	no lymphopenia	lymphopenia	0.818926	1	0.81893	ns	Wilcoxon	2
	45	Granulicatella_maltaromaticum	value	no lymphopenia	lymphopenia	0.81931	1	0.81931	ns	Wilcoxon	2
	602	Erysipelatoclostridium_ramosum	value	no lymphopenia	lymphopenia	0.819801	1	0.8198	ns	Wilcoxon	2
	163	Barnesiella_intestinihominis	value	no lymphopenia	lymphopenia	0.822503	1	0.8225	ns	Wilcoxon	2
	192	Blautia_sp000285855	value	no lymphopenia	lymphopenia	0.822503	1	0.8225	ns	Wilcoxon	2
	225	Erysipelatoclostridium_sp000752095	value	no lymphopenia	lymphopenia	0.822503	1	0.8225	ns	Wilcoxon	2
	266	Odoribacter_splanchnicus	value	no lymphopenia	lymphopenia	0.822503	1	0.8225	ns	Wilcoxon	2
	582	Bacteroides_caecimuris	value	no lymphopenia	lymphopenia	0.822503	1	0.8225	ns	Wilcoxon	2
	756	Bacteroides_oleiciplenus	value	no lymphopenia	lymphopenia	0.826776	1	0.82678	ns	Wilcoxon	2
	136	Dorea_sp000403455	value	no lymphopenia	lymphopenia	0.833262	1	0.83326	ns	Wilcoxon	2
	490	unclassified_Lachnoclostridium	value	no lymphopenia	lymphopenia	0.837017	1	0.83702	ns	Wilcoxon	2
	385	Rubneribacter_badeniensis	value	no lymphopenia	lymphopenia	0.839272	1	0.83927	ns	Wilcoxon	2
	441	Alloprevotella_rava	value	no lymphopenia	lymphopenia	0.840493	1	0.84049	ns	Wilcoxon	2
	633	Blautia_hansenii	value	no lymphopenia	lymphopenia	0.843009	1	0.84301	ns	Wilcoxon	2
	121	Dorea_sp000509125	value	no lymphopenia	lymphopenia	0.843978	1	0.84398	ns	Wilcoxon	2
	204	Bacteroides_congonensis	value	no lymphopenia	lymphopenia	0.847336	1	0.84734	ns	Wilcoxon	2
	295	Acetatifactor_sp900066565	value	no lymphopenia	lymphopenia	0.849464	1	0.84946	ns	Wilcoxon	2
	798	Alloprevotella_tannerae	value	no lymphopenia	lymphopenia	0.849729	1	0.84973	ns	Wilcoxon	2
	857	GCA-2402025_sp002402025	value	no lymphopenia	lymphopenia	0.850714	1	0.85071	ns	Wilcoxon	2
	179	Prevotella_bivia	value	no lymphopenia	lymphopenia	0.853719	1	0.85372	ns	Wilcoxon	2
	287	Emergencia_timonensis	value	no lymphopenia	lymphopenia	0.853719	1	0.85372	ns	Wilcoxon	2
	236	Odoribacter_laneus	value	no lymphopenia	lymphopenia	0.853794	1	0.85379	ns	Wilcoxon	2
	512	unclassified_Rhodospirillales	value	no lymphopenia	lymphopenia	0.853794	1	0.85379	ns	Wilcoxon	2
	643	Erysipelatoclostridium_spiroforme	value	no lymphopenia	lymphopenia	0.856068	1	0.85607	ns	Wilcoxon	2
	9	Lactobacillus_taiwanensis	value	no lymphopenia	lymphopenia	0.858904	1	0.8589	ns	Wilcoxon	2
	144	Enterococcus_avium	value	no lymphopenia	lymphopenia	0.858904	1	0.8589	ns	Wilcoxon	2
	271	G11_sp900103495	value	no lymphopenia	lymphopenia	0.858904	1	0.8589	ns	Wilcoxon	2
	360	Megasphaera_elsdenii	value	no lymphopenia	lymphopenia	0.858904	1	0.8589	ns	Wilcoxon	2
	407	Peptostreptococcus_russellii	value	no lymphopenia	lymphopenia	0.858904	1	0.8589	ns	Wilcoxon	2
	583	Streptococcus_sp000314795	value	no lymphopenia	lymphopenia	0.858904	1	0.8589	ns	Wilcoxon	2
	648	Erysipelatoclostridium_cocleatum	value	no lymphopenia	lymphopenia	0.858904	1	0.8589	ns	Wilcoxon	2
	662	Enterobacter_sp000568095	value	no lymphopenia	lymphopenia	0.858904	1	0.8589	ns	Wilcoxon	2
	132	Dorea_sp900066765	value	no lymphopenia	lymphopenia	0.859342	1	0.85934	ns	Wilcoxon	2
	736	unclassified_Bacilli	value	no lymphopenia	lymphopenia	0.861098	1	0.8611	ns	Wilcoxon	2
	280	Anaerotignum_lactatifermentans	value	no lymphopenia	lymphopenia	0.862417	1	0.86242	ns	Wilcoxon	2
	780	HGW-BRC1-1_sp002842095	value	no lymphopenia	lymphopenia	0.862432	1	0.86243	ns	Wilcoxon	2
	10	Pediococcus_acidilactici	value	no lymphopenia	lymphopenia	0.863773	1	0.86377	ns	Wilcoxon	2
	101	Haemophilus_sputorum	value	no lymphopenia	lymphopenia	0.863773	1	0.86377	ns	Wilcoxon	2
	200	Kluyvera_georgiana	value	no lymphopenia	lymphopenia	0.863773	1	0.86377	ns	Wilcoxon	2
	338	Klebsiella_grimontii	value	no lymphopenia	lymphopenia	0.863773	1	0.86377	ns	Wilcoxon	2
	578	Enterococcus_gallinarum	value	no lymphopenia	lymphopenia	0.863773	1	0.86377	ns	Wilcoxon	2
	653	unclassified_Fournierella	value	no lymphopenia	lymphopenia	0.863773	1	0.86377	ns	Wilcoxon	2
	694	Anaerococcus_mediterraneensis	value	no lymphopenia	lymphopenia	0.863773	1	0.86377	ns	Wilcoxon	2
	901	unclassified_Hydrogenothermaceae	value	no lymphopenia	lymphopenia	0.863773	1	0.86377	ns	Wilcoxon	2
	903	Sneathia_sanguinegens	value	no lymphopenia	lymphopenia	0.863773	1	0.86377	ns	Wilcoxon	2
	577	Parabacteroides_sp900155425	value	no lymphopenia	lymphopenia	0.867885	1	0.86789	ns	Wilcoxon	2
	544	Bacteroides_sartorii	value	no lymphopenia	lymphopenia	0.869194	1	0.86919	ns	Wilcoxon	2
	140	UBA1820_sp003150615	value	no lymphopenia	lymphopenia	0.869204	1	0.8692	ns	Wilcoxon	2
	255	Erysipelatoclostridium_saccharogumia	value	no lymphopenia	lymphopenia	0.869818	1	0.86982	ns	Wilcoxon	2
	361	Ruminococcus_sp000980705	value	no lymphopenia	lymphopenia	0.873723	1	0.87372	ns	Wilcoxon	2
	647	unclassified_Faecalicatena	value	no lymphopenia	lymphopenia	0.874839	1	0.87484	ns	Wilcoxon	2
	618	43510_sp000403315	value	no lymphopenia	lymphopenia	0.879127	1	0.87913	ns	Wilcoxon	2
	123	Granulicatella_sp001071995	value	no lymphopenia	lymphopenia	0.882847	1	0.88285	ns	Wilcoxon	2
	294	Propionibacterium_freudenreichii	value	no lymphopenia	lymphopenia	0.8871	1	0.8871	ns	Wilcoxon	2
	371	Butyricimonas_sp900258545	value	no lymphopenia	lymphopenia	0.887262	1	0.88726	ns	Wilcoxon	2
	248	Cellulosilyticum_ruminicola	value	no lymphopenia	lymphopenia	0.887747	1	0.88775	ns	Wilcoxon	2
	145	Bacteroides_pectinophilus	value	no lymphopenia	lymphopenia	0.888675	1	0.88867	ns	Wilcoxon	2
	536	Anaerotignum_sp001304995	value	no lymphopenia	lymphopenia	0.898089	1	0.89809	ns	Wilcoxon	2
	713	Adlercreutzia_caecimuris	value	no lymphopenia	lymphopenia	0.898089	1	0.89809	ns	Wilcoxon	2
	329	Clostridium_sp000155435	value	no lymphopenia	lymphopenia	0.902106	1	0.90211	ns	Wilcoxon	2
	659	UBA9475_sp002161235	value	no lymphopenia	lymphopenia	0.902375	1	0.90237	ns	Wilcoxon	2
	807	unclassified_Blautia	value	no lymphopenia	lymphopenia	0.902375	1	0.90237	ns	Wilcoxon	2
	198	Faecalicatena_sp900066545	value	no lymphopenia	lymphopenia	0.903872	1	0.90387	ns	Wilcoxon	2
	365	Faecalibacterium_prausnitzii	value	no lymphopenia	lymphopenia	0.903872	1	0.90387	ns	Wilcoxon	2
	380	Alistipes_onderdonkii	value	no lymphopenia	lymphopenia	0.903872	1	0.90387	ns	Wilcoxon	2
	423	Massilioclostridium_coli	value	no lymphopenia	lymphopenia	0.903872	1	0.90387	ns	Wilcoxon	2
	539	Oscillibacter_sp000403435	value	no lymphopenia	lymphopenia	0.903872	1	0.90387	ns	Wilcoxon	2
	591	Alistipes_putredinis	value	no lymphopenia	lymphopenia	0.903872	1	0.90387	ns	Wilcoxon	2
	739	GWF2-39-127_sp003242895	value	no lymphopenia	lymphopenia	0.903872	1	0.90387	ns	Wilcoxon	2
	825	Hungatella_sp900155545	value	no lymphopenia	lymphopenia	0.913338	1	0.91334	ns	Wilcoxon	2
	514	HUN007_sp000712055	value	no lymphopenia	lymphopenia	0.918415	1	0.91841	ns	Wilcoxon	2
	572	Prevotella_sp900290275	value	no lymphopenia	lymphopenia	0.923309	1	0.92331	ns	Wilcoxon	2
	550	unclassified_Ruminococcus	value	no lymphopenia	lymphopenia	0.924491	1	0.92449	ns	Wilcoxon	2
	609	Bacteroides_faecichinchillae	value	no lymphopenia	lymphopenia	0.925027	1	0.92503	ns	Wilcoxon	2
	715	Lactobacillus_murinus	value	no lymphopenia	lymphopenia	0.925027	1	0.92503	ns	Wilcoxon	2
	598	unclassified_Parabacteroides	value	no lymphopenia	lymphopenia	0.928271	1	0.92827	ns	Wilcoxon	2
	617	Massilimaliae_timonensis	value	no lymphopenia	lymphopenia	0.928718	1	0.92872	ns	Wilcoxon	2
	330	An200_sp003268275	value	no lymphopenia	lymphopenia	0.929395	1	0.9294	ns	Wilcoxon	2
	737	Bacteroides_acidifaciens	value	no lymphopenia	lymphopenia	0.929395	1	0.9294	ns	Wilcoxon	2
	409	Hungatella_sp001312405	value	no lymphopenia	lymphopenia	0.929642	1	0.92964	ns	Wilcoxon	2
	745	Arctic96AD-7_sp002685535	value	no lymphopenia	lymphopenia	0.929989	1	0.92999	ns	Wilcoxon	2
	151	Fusicatenibacter_saccharivorans	value	no lymphopenia	lymphopenia	0.931258	1	0.93126	ns	Wilcoxon	2
	161	CAG-180_sp900315985	value	no lymphopenia	lymphopenia	0.931258	1	0.93126	ns	Wilcoxon	2
	741	Hydrogenovibrio_sp002779995	value	no lymphopenia	lymphopenia	0.931258	1	0.93126	ns	Wilcoxon	2
	879	Desulfonispora_thiosulfatigenes	value	no lymphopenia	lymphopenia	0.932115	1	0.93211	ns	Wilcoxon	2
	913	unclassified_Flavonifractor	value	no lymphopenia	lymphopenia	0.932115	1	0.93211	ns	Wilcoxon	2
	586	Streptococcus_vestibularis	value	no lymphopenia	lymphopenia	0.934691	1	0.93469	ns	Wilcoxon	2
	261	Bacteroides_fluxus	value	no lymphopenia	lymphopenia	0.93956	1	0.93956	ns	Wilcoxon	2
	345	Prevotella_sp003043945	value	no lymphopenia	lymphopenia	0.940795	1	0.9408	ns	Wilcoxon	2
	406	Enorma_massiliensis	value	no lymphopenia	lymphopenia	0.940795	1	0.9408	ns	Wilcoxon	2
	3	Lactobacillus_pentosus	value	no lymphopenia	lymphopenia	0.95526	1	0.95526	ns	Wilcoxon	2
	336	Ruminococcus_bicirculans	value	no lymphopenia	lymphopenia	0.958723	1	0.95872	ns	Wilcoxon	2
	350	Clostridium_sp001517625	value	no lymphopenia	lymphopenia	0.958723	1	0.95872	ns	Wilcoxon	2
	493	Blautia_obeum	value	no lymphopenia	lymphopenia	0.958723	1	0.95872	ns	Wilcoxon	2
	571	unclassified_Firmicutes	value	no lymphopenia	lymphopenia	0.958723	1	0.95872	ns	Wilcoxon	2
	241	Hafnia_proteus	value	no lymphopenia	lymphopenia	0.962472	1	0.96247	ns	Wilcoxon	2
	610	Lachnospira_pectinoschiza	value	no lymphopenia	lymphopenia	0.970512	1	0.97051	ns	Wilcoxon	2
	88	Enterococcus_canis	value	no lymphopenia	lymphopenia	0.977347	1	0.97735	ns	Wilcoxon	2
	301	Enterococcus_mundtii	value	no lymphopenia	lymphopenia	0.977347	1	0.97735	ns	Wilcoxon	2
	440	Citrobacter_pasteurii	value	no lymphopenia	lymphopenia	0.977347	1	0.97735	ns	Wilcoxon	2
	813	unclassified_Microgenomatia	value	no lymphopenia	lymphopenia	0.98202	1	0.98202	ns	Wilcoxon	2
	139	Dielma_fastidiosa	value	no lymphopenia	lymphopenia	0.982667	1	0.98267	ns	Wilcoxon	2
	584	Streptococcus_cristatus	value	no lymphopenia	lymphopenia	0.984639	1	0.98464	ns	Wilcoxon	2
	461	EMTCatB1_sp001950395	value	no lymphopenia	lymphopenia	0.98508	1	0.98508	ns	Wilcoxon	2
	795	QS-4-48-99_sp003021505	value	no lymphopenia	lymphopenia	0.985529	1	0.98553	ns	Wilcoxon	2
	303	Lactonifactor_longoviformis	value	no lymphopenia	lymphopenia	0.985725	1	0.98573	ns	Wilcoxon	2
	783	unclassified_Gammaproteobacteria	value	no lymphopenia	lymphopenia	0.985911	1	0.98591	ns	Wilcoxon	2
	434	KLE1615_sp900066985	value	no lymphopenia	lymphopenia	0.986236	1	0.98624	ns	Wilcoxon	2
	506	Eubacterium_coprostanoligenes	value	no lymphopenia	lymphopenia	0.986236	1	0.98624	ns	Wilcoxon	2
	674	Flavonifractor_sp000508885	value	no lymphopenia	lymphopenia	0.986236	1	0.98624	ns	Wilcoxon	2
	743	unclassified_Patescibacteria	value	no lymphopenia	lymphopenia	0.986236	1	0.98624	ns	Wilcoxon	2
	209	GCA-900066755_sp900066755	value	no lymphopenia	lymphopenia	1	1	1	ns	Wilcoxon	2
	228	Alistipes_sp900290115	value	no lymphopenia	lymphopenia	1	1	1	ns	Wilcoxon	2
	252	Anaerotruncus_colihominis	value	no lymphopenia	lymphopenia	1	1	1	ns	Wilcoxon	2
	327	Coprobacter_fastidiosus	value	no lymphopenia	lymphopenia	1	1	1	ns	Wilcoxon	2
	448	UBA3789_sp002369415	value	no lymphopenia	lymphopenia	1	1	1	ns	Wilcoxon	2
	537	Eubacterium_saphenum	value	no lymphopenia	lymphopenia	1	1	1	ns	Wilcoxon	2
	667	Adlercreutzia_equolifaciens	value	no lymphopenia	lymphopenia	1	1	1	ns	Wilcoxon	2
	676	Romboutsia_ilealis	value	no lymphopenia	lymphopenia	1	1	1	ns	Wilcoxon	2
