# Supplementary material for: Gut microbiota composition as a candidate risk factor for dimethyl fumarate-induced lymphopenia in multiple sclerosis
Source: Gut Microbes. 2022 Nov 18;14(1):2147055. doi: 10.1080/19490976.2022.2147055 (PMC9677991; doi:10.1080/19490976.2022.2147055)
Supplement: Supplemental Material [file KGMI_A_2147055_SM2108.zip › eTable_6.xlsx]

## Sheet: eTable 6
	eTable 6. Immunological read-out
	Patient N°	T1						T2						T3
		leukocytes	lymphocytes	CD8	CD4	CD16/CD56	CD19	leukocytes	lymphocytes	CD8	CD4	CD16/CD56	CD19	leukocytes	lymphocytes	CD8	CD4	CD16/CD56	CD19
	1	11170	1818	762	542	139	186	5040	1249	427	419	91	126	4850	994	353	349	90	101
	2	8110	2869	469	1654	400	310	5410	1803	261	1035	317	137	4350	1173	117	731	207	102
	3	5010	748	138	305	210	82	4570	586	114	281	88	96	5930	519	89	196	83	136
	4	7150	702	134	314	197	43	5220	916	177	386	282	41	3960	398	52	149	141	40
	5	5300	1153	178	495	198	280	5040	1060	120	470	208	255	6360	731	56	219	181	262
	6	4480	1479	276	635	304	229	4220	569	69	229	149	108	4300	505	34	156	191	118
	7	4360	1437	244	838	129	205	4310	812	133	440	104	127	5150	663	101	309	112	137
	9	5890	1071	188	570	156	145	5450	1324	230	704	244	136	3860	586	48	323	61	141
	10	8230	1764	494	868	149	98	5150	1479	349	777	126	93	4740	595	101	347	86	48
	13	6870	1817	451	908	179	225	3870	1266	262	616	222	132	5400	1515	315	736	222	218
	14	6120	1450	372	649	173	208	6710	1310	309	543	159	211	5980	1130	265	500	130	169
	15	3900	1677	NA	NA	NA	NA	3730	1335	288	744	157	125	3570	1404	296	741	133	210
	16	10640	2689	778	1210	257	305	7320	936	209	461	101	146	5850	610	81	261	110	140
	17	6990	1100	278	389	130	290	5780	937	203	329	104	280	5870	1126	264	429	126	299
	19	6920	2003	722	860	111	249	4400	1233	414	579	66	122	3660	770	163	393	76	124
	21	4510	1186	229	608	216	105	3210	718	123	357	155	72	4850	293	28	126	63	74
	25	6540	3080	1156	1004	565	256	5190	2268	876	1133	210	442	5930	2206	596	1157	230	425
	27	8190	3841	1260	1793	179	508	4540	2256	812	1277	121	378	4400	1940	615	1049	144	372
	29	6990	1587	399	691	370	143	6280	1325	420	609	327	136	5330	645	82	245	212	92
	33	9980	2216	293	1433	181	452	11840	2711	515	1659	606	474	NA	NA	NA	NA	NA	NA
	NA=not available
